# Supplementary material for: A gene silencing screen uncovers diverse tools for targeted gene repression in Arabidopsis
Source: Nat Plants. 2023 Mar 6;9(3):460–72. doi: 10.1038/s41477-023-01362-8 (PMC10027610; doi:10.1038/s41477-023-01362-8)
Supplement: Supplementary file 3 — Supplementary tables 1–8. [file 41477_2023_1362_MOESM3_ESM.xlsx]

## Sheet: Supplemenatry Table 1
Supplementary Table 1 ZF screening gene list
No.	Gene ID	No. of T1 screened	Gene Name	Description	description
1	AT4G18470	36	SNI1	Negative regulator of systemic acquired resistance (SAR), repressor of pathogenesis-related PR gene expression which is removed by NPR1 upon induction of SAR. Encodes leucine-rich nuclear protein. Conserved in plants, with putative orthologs found in several plant species. Many NPR1-dependent PR gene are specifically derepressed in the sni1 mutant. The structural similarity of SNI1 to Armadillo r…
2	AT2G20400	36		myb-like HTH transcriptional regulator family protein; CONTAINS InterPro DOMAIN/s: Homeodomain-like (InterPro:IPR009057), Myb, DNA-binding (InterPro:IPR014778), Myb-like DNA-binding domain, SHAQKYF class (InterPro:IPR006447), HTH transcriptional regulator, Myb-type, DNA-binding (InterPro:IPR017930), Homeodomain-related (InterPro:IPR012287); BEST Arabidopsis thaliana protein match is: phosphate st…
3	AT2G17900	36	SDG37	Homology Subgroup S-ET - Protein containing an interrupted SET domain.
4	AT3G13445	36	TBP1	TBP (TATA binding protein) associates with TAF(II)s (TBP-associated factors) to form the TFIID general transcription factor complex
5	AT1G04950	36	TAFII59	Encodes one of two Arabidopsis proteins with significant similarity to the histone fold TBP-associated factor TAF6. Mutants are embryo lethal and transmission of the mutant allele through the male gametophyte is significantly reduced. This is due to reduced pollen tube growth of the mutant.
6	AT2G44150	36	ASHH3	Encodes a protein-lysine N-methyltransferase. Located in ER.
7	AT4G39100	22	SHL1	Putative transcription factor containing a PHD finger and BAH motif, required for normal development
8	AT3G51880	36	HIGH MOBILITY GROUP B1 (HMGB1)	Encodes a protein belonging to the subgroup of HMGB (high mobility group B) proteins that have a distinctive DNA-binding motif, the HMG-box domain. The motif confers non-sequence specific interaction with linear DNA and structure-specific binding to distorted DNA sites. The HMGB proteins are involved in the assembly of nucleoprotein complexes. Can be phosphorylated by CK2alpha. In interphase cell…
9	AT3G11200	10	HIGH MOBILITY GROUP B1 (HMGB1)	Encodes a member of the Alfin1-like family of nuclear-localized PHD (plant homeodomain) domain containing proteins. All AL proteins except AL3 bind to di- or trimethylated histone H3 (H3K4me3/2). Members of this family include: AT5G05610 (AL1), AT3G11200 (AL2), AT3G42790 (AL3), AT5G26210 (AL4), AT5G20510 (AL5), AT2G02470 (AL6), AT1G14510 (AL7).
10	AT5G09790	36	ARABIDOPSIS TRITHORAX-RELATED PROTEIN 5 (ATXR5)	Encodes a SET-domain protein, a H3K27 monomethyltransferases required for chromatin structure and gene silencing. Regulates heterochromatic DNA replication. Contains a PCNA-binding domain. ATXR5 accumulates preferentially during the late G1 or S phase, suggesting that it plays a role in cell-cycle regulation or progression. A plant line expressing an RNAi construct directed against this gene has …
11	AT3G13350	36		HMG (high mobility group) box protein with ARID/BRIGHT DNA-binding domain; FUNCTIONS IN: sequence-specific DNA binding transcription factor activity; LOCATED IN: nucleus, intracellular; EXPRESSED IN: 24 plant structures; EXPRESSED DURING: 14 growth stages; CONTAINS InterPro DOMAIN/s: High mobility group, superfamily (InterPro:IPR009071), High mobility group, HMG1/HMG2 (InterPro:IPR000910), ARID/B…
12	AT1G55520	30	TATA BINDING PROTEIN 2 (TBP2)	TATA-box binding protein. Required for basal transcription. Acts facilitating the recruitment of TFIID to the promoter, which together with the RNA polymerase form the preinitiation complex.
13	AT1G14900	30	HIGH MOBILITY GROUP A (HMGA)	Encodes a protein belonging to the subgroup of HMGA (high mobility group A) proteins that interact with A/T-rich stretches of DNA.
14	AT2G17560	36	HIGH MOBILITY GROUP B4 (HMGB4)	Encodes a protein belonging to the subgroup of HMGB (high mobility group B) proteins that have a distinctive DNA-binding motif, the HMG-box domain. The motif confers non-sequence specific interaction with linear DNA and structure-specific binding to distorted DNA sites. The HMGB proteins are involved in the assembly of nucleoprotein complexes. Can be phosphorylated by CK2alpha.
15	AT3G03750	36	SET DOMAIN PROTEIN 20 (SDG20)	SET domain protein 20 (SDG20); FUNCTIONS IN: zinc ion binding, histone-lysine N-methyltransferase activity; INVOLVED IN: chromatin modification; LOCATED IN: nucleus; EXPRESSED IN: 16 plant structures; EXPRESSED DURING: 9 growth stages; CONTAINS InterPro DOMAIN/s: SET domain (InterPro:IPR001214), Pre-SET domain (InterPro:IPR007728), Post-SET domain (InterPro:IPR003616), AWS (InterPro:IPR006560); B…
16	AT4G11080	36	3XHIGH MOBILITY GROUP-BOX1 (3xHMG-box1)	Encodes a protein containing three copies of the HMG (high mobility group)-box domain. The two Arabidopsis 3xHMG-box proteins are: AT4G11080 (3xHMG-box1) and AT4G23800 (3xHMG-box2). Interacts with mitotic and meiotic chromosomes.
17	AT1G54690	36	GAMMA HISTONE VARIANT H2AX (GAMMA-H2AX)	Encodes HTA3, a histone H2A protein. H2AX is a meiosis-specific isoform of histone H2A. Upon DSB formation, rapid accumulation of phosphorylated H2AX (&#947;-H2AX) occurs around the break site. H2AX foci accumulate in early G2. Immunolocalization studies in spread preparations of wild-type meiocytes at G2/early leptotene revealed the accumulation of numerous rather diffuse &#947;-H2AX foci throug…
18	AT4G35570	36	HIGH MOBILITY GROUP B5 (HMGB5)	Encodes a protein belonging to the subgroup of HMGB (high mobility group B) proteins that have a distinctive DNA-binding motif, the HMG-box domain. The motif confers non-sequence specific interaction with linear DNA and structure-specific binding to distorted DNA sites. The HMGB proteins are involved in the assembly of nucleoprotein complexes. Cannot be phosphorylated by CK2alpha.
19	AT5G23405	36		HMG-box (high mobility group) DNA-binding family protein; FUNCTIONS IN: DNA binding; INVOLVED IN: regulation of transcription, DNA-dependent; LOCATED IN: nucleus; EXPRESSED IN: 21 plant structures; EXPRESSED DURING: 13 growth stages; CONTAINS InterPro DOMAIN/s: High mobility group, superfamily (InterPro:IPR009071), High mobility group, HMG1/HMG2 (InterPro:IPR000910); BEST Arabidopsis thaliana pro…
20	AT4G28190	36	ULTRAPETALA1 (ULT1)	Encodes a novel Cys-rich protein with a B-box like domain that acts as a negative regulator of meristem cell accumulation in inflorescence and floral meristems as loss-of-function ult1 mutations cause inflorescence meristem enlargement, the production of extra flowers and floral organs, and a decrease in floral meristem determinacy. Acts opposite to CLF which represses AG, but preventing depositi…
21	AT5G05610	11	ALFIN-LIKE 1 (AL1)	Encodes a member of the Alfin1-like family of nuclear-localized PHD (plant homeodomain) domain containing proteins. All AL proteins except AL3 bind to di- or trimethylated histone H3 (H3K4me3/2). Members of this family include: AT5G05610 (AL1), AT3G11200 (AL2), AT3G42790 (AL3), AT5G26210 (AL4), AT5G20510 (AL5), AT2G02470 (AL6), AT1G14510 (AL7).
22	AT1G54140	36	TATA BINDING PROTEIN ASSOCIATED FACTOR 21KDA SUBUNIT (TAFII21)	putative TATA binding protein associated factor 21kDa
23	AT5G26210	36	ALFIN-LIKE 4 (AL4)	Encodes a member of the Alfin1-like family of nuclear-localized PHD (plant homeodomain) domain containing proteins. All AL proteins except AL3 bind to di- or trimethylated histone H3 (H3K4me3/2). Members of this family include: AT5G05610 (AL1), AT3G11200 (AL2), AT3G42790 (AL3), AT5G26210 (AL4), AT5G20510 (AL5), AT2G02470 (AL6), AT1G14510 (AL7).
24	AT1G77250	36		RING/FYVE/PHD-type zinc finger family protein; FUNCTIONS IN: DNA binding, zinc ion binding; INVOLVED IN: regulation of transcription, DNA-dependent; EXPRESSED IN: 24 plant structures; EXPRESSED DURING: 15 growth stages; CONTAINS InterPro DOMAIN/s: Zinc finger, PHD-type, conserved site (InterPro:IPR019786), Zinc finger, PHD-type (InterPro:IPR001965), Zinc finger, FYVE/PHD-type (InterPro:IPR011011)…
25	AT3G07740	36	HOMOLOG OF YEAST ADA2 2A (ADA2A)	encodes a transcriptional adaptor ADA2a that interacts with histone acetyltransferase GCN5 homolog and CBF1
26	AT5G17240	36	SET DOMAIN GROUP 40 (SDG40)	SET domain group 40 (SDG40); CONTAINS InterPro DOMAIN/s: SET domain (InterPro:IPR001214); BEST Arabidopsis thaliana protein match is: SET domain-containing protein (TAIR:AT3G55080.1); Has 770 Blast hits to 763 proteins in 162 species: Archae - 0; Bacteria - 0; Metazoa - 214; Fungi - 160; Plants - 288; Viruses - 0; Other Eukaryotes - 108 (source: NCBI BLink).
27	AT4G20280	36	TBP-ASSOCIATED FACTOR 11 (TAF11)	Encodes TAF11, a putative TBP-associated factor (TBP: TATA binding protein).
28	AT1G43700	36	VIRE2-INTERACTING PROTEIN 1 (VIP1)	Encodes a VirE2-interacting protein. VIP1 mediates nuclear translocation of VirE2 via its amino half, and interacts with histone H2A via it carboxyl half.
29	AT5G66750	36	CHROMATIN REMODELING 1 (CHR1)	Protein is similar to SWI2/SNF2 chromatin remodeling proteins. DDM1 is appears to act as a chromatin-remodeling ATPase involved in cytosine methylation in CG and non-CG contexts. Involved in gene silencing and maintenance of DNA methylation and histone methylation. Hypomethylation of many genomic regions occurs in ddm1 mutants, and can cause several phenotypic abnormalities, but some loci, such a…
30	AT3G44750	36	HISTONE DEACETYLASE 3 (HDA3) HD2A	Encodes a histone deacetylase. Controls the development of adaxial/abaxial leaf polarity. Two lines with RNAi-directed against this gene show reduced Agrobacterium-mediated DNA transformation of the roots.
31	AT5G03500	36		Mediator complex, subunit Med7; FUNCTIONS IN: RNA polymerase II transcription mediator activity; INVOLVED IN: regulation of transcription from RNA polymerase II promoter; LOCATED IN: mediator complex; CONTAINS InterPro DOMAIN/s: Mediator complex, subunit Med7 (InterPro:IPR009244); BEST Arabidopsis thaliana protein match is: Mediator complex, subunit Med7 (TAIR:AT5G03220.1); Has 402 Blast hits to …
32	AT5G19910	36	(MED31)	MED31; FUNCTIONS IN: RNA polymerase II transcription mediator activity; INVOLVED IN: regulation of transcription; LOCATED IN: mediator complex; EXPRESSED IN: 22 plant structures; EXPRESSED DURING: 12 growth stages; CONTAINS InterPro DOMAIN/s: Mediator complex, subunit Med31 (InterPro:IPR008831).
33	AT2G14880	36		SWIB/MDM2 domain superfamily protein; FUNCTIONS IN: molecular_function unknown; INVOLVED IN: biological_process unknown; LOCATED IN: chloroplast; EXPRESSED IN: 22 plant structures; EXPRESSED DURING: 13 growth stages; CONTAINS InterPro DOMAIN/s: SWIB/MDM2 domain (InterPro:IPR003121), SWIB domain (InterPro:IPR019835); BEST Arabidopsis thaliana protein match is: SWIB/MDM2 domain superfamily protein …
34	AT3G48600	36		SWIB complex BAF60b domain-containing protein; FUNCTIONS IN: molecular_function unknown; INVOLVED IN: biological_process unknown; LOCATED IN: cellular_component unknown; CONTAINS InterPro DOMAIN/s: SWIB/MDM2 domain (InterPro:IPR003121), SWIB domain (InterPro:IPR019835); BEST Arabidopsis thaliana protein match is: SWIB/MDM2 domain superfamily protein (TAIR:AT2G35605.1).
35	AT3G46580	36	METHYL-CPG-BINDING DOMAIN PROTEIN 5 (MBD5)	Protein containing a putative methyl-CpG-binding domain.Has sequence similarity to human MBD proteins.
36	AT4G22745	36	METHYL-CPG-BINDING DOMAIN 1 (MBD1)	Protein containing methyl-CpG-binding domain.
37	AT4G00416	36	METHYL-CPG-BINDING DOMAIN 3 (MBD3)	Protein containing methyl-CpG-binding domain.Has sequence similarity to human MBD proteins.
38	AT5G59800	36	METHYL-CPG-BINDING DOMAIN 7 (MBD7)	Protein containing methyl-CpG-binding domain.Has sequence similarity to human MBD proteins. Interacts with arginine methyltransferase 11. (AtPRMT11
39	AT4G23860	36		PHD finger protein-related; FUNCTIONS IN: ubiquitin-protein ligase activity, zinc ion binding; INVOLVED IN: biological_process unknown; LOCATED IN: cytoplasm; EXPRESSED IN: 20 plant structures; EXPRESSED DURING: 13 growth stages; CONTAINS InterPro DOMAIN/s: Zinc finger, PHD-type (InterPro:IPR001965), Zinc finger, N-recognin (InterPro:IPR003126); Has 484 Blast hits to 449 proteins in 164 species: …
40	AT3G46590	36	TRF-LIKE 1 (TRFL1)	Encodes a protein that specifically binds plant telomeric DNA (TTTAGGG)n repeats. Involved in bending DNA. Expressed throughout the plant with highest levels in flowers.
41	AT4G23800	36	3XHIGH MOBILITY GROUP-BOX2 (3xHMG-box2)	Encodes a protein containing three copies of the HMG (high mobility group)-box domain. The two Arabidopsis 3xHMG-box proteins are: AT4G11080 (3xHMG-box1) and AT4G23800 (3xHMG-box2). Interacts with mitotic and meiotic chromosomes.
42	AT5G23420	14	HIGH-MOBILITY GROUP BOX 6 (HMGB6)	Encodes HMGB6, a protein belonging to the subgroup of HMGB (high mobility group B) proteins. Localized in the nucleus. Binds to supercoiled DNA in vitro. HMGB6 is phosphorylated by protein kinase CK2alpha within its acidic C-terminal domain.
43	AT1G79430	30	ALTERED PHLOEM DEVELOPMENT (APL)	Encodes gene product that is required for several aspects of phloem development in the root: (1) the specific divisions organizing the phloem pole, (2) sieve element differentiation and (3) the expression of a companion-specific gene. Mutant has a defect in the organization of phloem poles in the root. apl seedlings have a short, determinate root with only occasional lateral branches.
44	AT2G18850	36		SET domain-containing protein; CONTAINS InterPro DOMAIN/s: SET domain (InterPro:IPR001214); BEST Arabidopsis thaliana protein match is: Rubisco methyltransferase family protein (TAIR:AT3G07670.1); Has 858 Blast hits to 854 proteins in 169 species: Archae - 0; Bacteria - 0; Metazoa - 224; Fungi - 205; Plants - 298; Viruses - 0; Other Eukaryotes - 131 (source: NCBI BLink).
45	AT3G42790	36	ALFIN-LIKE 3 (AL3)	Encodes a member of the Alfin1-like family of nuclear-localized PHD (plant homeodomain) domain containing proteins. All AL proteins except AL3 bind to di- or trimethylated histone H3 (H3K4me3/2). Members of this family include: AT5G05610 (AL1), AT3G11200 (AL2), AT3G42790 (AL3), AT5G26210 (AL4), AT5G20510 (AL5), AT2G02470 (AL6), AT1G14510 (AL7).
46	AT3G04380	36	(SUVR4)	Encodes SUVR4, a nucleolar histone methyltransferase with preference for monomethylated H3K9. One of the four closely related Arabidopsis SUVR proteins that belong to the SU(VAR)3-9 subgroup of SET-domain proteins. Proteins containing the evolutionarily conserved SET domain are involved in regulation of eukaryotic gene expression and chromatin structure through their histone lysine methyltransfer…
47	AT3G54610	58	HISTONE ACETYLTRANSFERASE OF THE GNAT FAMILY 1 (HAG1)	Encodes a histone acetyltransferase that is plays a role in the determination of the embryonic root-shoot axis. It is also required to regulate the floral meristem activity by modulating the extent of expression of WUS and AG. In other eukaryotes, this protein is recruited to specific promoters by DNA binding transcription factors and is thought to promote transcription by acetylating the N-termi…
48	AT4G22360	36		SWIB complex BAF60b domain-containing protein; CONTAINS InterPro DOMAIN/s: SWIB/MDM2 domain (InterPro:IPR003121), SWIB domain (InterPro:IPR019835), DEK, C-terminal (InterPro:IPR014876); BEST Arabidopsis thaliana protein match is: SWIB complex BAF60b domain-containing protein (TAIR:AT3G19080.1); Has 30201 Blast hits to 17322 proteins in 780 species: Archae - 12; Bacteria - 1396; Metazoa - 17338; F…
49	AT4G34290	36		SWIB/MDM2 domain superfamily protein; FUNCTIONS IN: molecular_function unknown; INVOLVED IN: biological_process unknown; LOCATED IN: chloroplast; EXPRESSED IN: 21 plant structures; EXPRESSED DURING: 13 growth stages; CONTAINS InterPro DOMAIN/s: SWIB/MDM2 domain (InterPro:IPR003121), SWIB domain (InterPro:IPR019835); BEST Arabidopsis thaliana protein match is: SWIB/MDM2 domain superfamily protein …
50	AT3G01890	36		SWIB/MDM2 domain superfamily protein; CONTAINS InterPro DOMAIN/s: SWIB/MDM2 domain (InterPro:IPR003121); BEST Arabidopsis thaliana protein match is: SWIB/MDM2 domain superfamily protein (TAIR:AT5G14170.1); Has 893 Blast hits to 865 proteins in 236 species: Archae - 0; Bacteria - 105; Metazoa - 289; Fungi - 279; Plants - 159; Viruses - 0; Other Eukaryotes - 61 (source: NCBI BLink).
51	AT1G22310	36	METHYL-CPG-BINDING DOMAIN 8 (MBD8)	Protein containing methyl-CpG-binding domain.Has sequence similarity to human MBD proteins.
52	AT3G15790	36	METHYL-CPG-BINDING DOMAIN 11 (MBD11)	Protein containing methyl-CpG-binding domain.Has sequence similarity to human MBD proteins.
53	AT5G63260	36		Zinc finger C-x8-C-x5-C-x3-H type family protein; FUNCTIONS IN: zinc ion binding, nucleic acid binding; INVOLVED IN: biological_process unknown; EXPRESSED IN: 24 plant structures; EXPRESSED DURING: 14 growth stages; CONTAINS InterPro DOMAIN/s: Zinc finger, CCCH-type (InterPro:IPR000571); BEST Arabidopsis thaliana protein match is: Zinc finger C-x8-C-x5-C-x3-H type family protein (TAIR:AT3G48440.1…
54	AT1G55650	36		HMG (high mobility group) box protein with ARID/BRIGHT DNA-binding domain; FUNCTIONS IN: sequence-specific DNA binding transcription factor activity; LOCATED IN: chloroplast; CONTAINS InterPro DOMAIN/s: High mobility group, superfamily (InterPro:IPR009071), High mobility group, HMG1/HMG2 (InterPro:IPR000910), ARID/BRIGHT DNA-binding domain (InterPro:IPR001606); BEST Arabidopsis thaliana protein m…
55	AT1G04880	14		HMG (high mobility group) box protein with ARID/BRIGHT DNA-binding domain; FUNCTIONS IN: sequence-specific DNA binding transcription factor activity; INVOLVED IN: regulation of transcription; LOCATED IN: intracellular, nucleus; EXPRESSED IN: 10 plant structures; EXPRESSED DURING: 7 growth stages; CONTAINS InterPro DOMAIN/s: High mobility group, superfamily (InterPro:IPR009071), High mobility grou…
56	AT1G30970	36	SUPPRESSOR OF FRIGIDA4 (SUF4)	Encodes SUF4 (SUPPRESSOR of FRI 4), a putative zinc-finger-containing transcription factor that is required for delayed flowering in winter-annual Arabidopsis. suf4 mutations strongly suppress the late-flowering phenotype of FRI (FRIGIDA) mutants. suf4 mutants also show reduced H3K4 trimethylation at FLC (FLOWERING LOCUS C), a floral inhibitor. SUF4 may act to specifically recruit a putative hist…
57	AT2G43220	36		Cysteine/Histidine-rich C1 domain family protein; FUNCTIONS IN: zinc ion binding; INVOLVED IN: intracellular signaling pathway; EXPRESSED IN: sperm cell; CONTAINS InterPro DOMAIN/s: Protein kinase C-like, phorbol ester/diacylglycerol binding (InterPro:IPR002219), Zinc finger, RING-type (InterPro:IPR001841), DC1 (InterPro:IPR004146), Zinc finger, PHD-type (InterPro:IPR001965), C1-like (InterPro:IP…
58	AT1G76110	16		HMG (high mobility group) box protein with ARID/BRIGHT DNA-binding domain; FUNCTIONS IN: sequence-specific DNA binding transcription factor activity; INVOLVED IN: regulation of transcription; LOCATED IN: intracellular, nucleus; EXPRESSED IN: 21 plant structures; EXPRESSED DURING: 14 growth stages; CONTAINS InterPro DOMAIN/s: High mobility group, superfamily (InterPro:IPR009071), High mobility gro…
59	AT2G33610	51	SWITCH SUBUNIT 3 (SWI3B)	Homologous to yeast SWI3 & RSC8, components of the SWI/SNF and RSC chromatin remodeling complexes. Interacts with BSH, AtSWI3A, SWI3C and FCA. Expressed ubiquitously.
60	AT5G59430	36	TELOMERIC REPEAT BINDING PROTEIN 1 (TRP1)	Encodes a telomeric repeat binding protein with a DNA binding domain at its C terminus. The DNA binding domain has a preference for GGTTTAG sequences and at least five of these repeats are required for recognition by a nearly full-length TRP1 protein.
61	AT3G21350	36	(MED6)	MED6; FUNCTIONS IN: RNA polymerase II transcription mediator activity; INVOLVED IN: regulation of transcription from RNA polymerase II promoter; LOCATED IN: mediator complex; EXPRESSED IN: 22 plant structures; EXPRESSED DURING: 13 growth stages; CONTAINS InterPro DOMAIN/s: Mediator complex, subunit Med6 (InterPro:IPR007018), Mediator complex, subunit Med6, metazoa/plant (InterPro:IPR016820); Has …
62	AT1G49520	36		SWIB complex BAF60b domain-containing protein; CONTAINS InterPro DOMAIN/s: SWIB/MDM2 domain (InterPro:IPR003121), SWIB domain (InterPro:IPR019835), DEK, C-terminal (InterPro:IPR014876); BEST Arabidopsis thaliana protein match is: SWIB complex BAF60b domain-containing protein (TAIR:AT3G19080.1); Has 3197 Blast hits to 1975 proteins in 305 species: Archae - 0; Bacteria - 439; Metazoa - 696; Fungi -…
63	AT2G02470	36	ALFIN-LIKE 6 (AL6)	Encodes a member of the Alfin1-like family of nuclear-localized PHD (plant homeodomain) domain containing proteins. All AL proteins except AL3 bind to di- or trimethylated histone H3 (H3K4me3/2). Members of this family include: AT5G05610 (AL1), AT3G11200 (AL2), AT3G42790 (AL3), AT5G26210 (AL4), AT5G20510 (AL5), AT2G02470 (AL6), AT1G14510 (AL7).
64	AT2G34450	36		HMG-box (high mobility group) DNA-binding family protein; FUNCTIONS IN: sequence-specific DNA binding transcription factor activity; LOCATED IN: nucleus, chloroplast; EXPRESSED IN: 14 plant structures; EXPRESSED DURING: 9 growth stages; CONTAINS InterPro DOMAIN/s: High mobility group, superfamily (InterPro:IPR009071), High mobility group, HMG1/HMG2 (InterPro:IPR000910); BEST Arabidopsis thaliana …
65	AT2G47620	36	SWITCH/SUCROSE NONFERMENTING 3A (SWI3A)	Homologous to yeast SWI3 and a member of the Arabidopsis SWI3 gene family. Protein physically interacts with ATSWI3B and ATSWI3C, the other two members of the SWI3 family.
66	AT2G27470	13	NUCLEAR FACTOR Y, SUBUNIT B11 (NF-YB11)	nuclear factor Y, subunit B11 (NF-YB11); FUNCTIONS IN: sequence-specific DNA binding transcription factor activity; INVOLVED IN: regulation of transcription; LOCATED IN: intracellular; EXPRESSED IN: 21 plant structures; EXPRESSED DURING: 13 growth stages; CONTAINS InterPro DOMAIN/s: Transcription factor CBF/NF-Y/archaeal histone (InterPro:IPR003958), Histone-fold (InterPro:IPR009072); BEST Arabid…
67	AT4G10600	14		RING/FYVE/PHD zinc finger superfamily protein; FUNCTIONS IN: DNA binding, zinc ion binding; INVOLVED IN: regulation of transcription, DNA-dependent; LOCATED IN: cellular_component unknown; CONTAINS InterPro DOMAIN/s: Zinc finger, PHD-type, conserved site (InterPro:IPR019786), Zinc finger, PHD-type (InterPro:IPR001965), Zinc finger, FYVE/PHD-type (InterPro:IPR011011); BEST Arabidopsis thaliana pro…
68	AT1G68030	23		RING/FYVE/PHD zinc finger superfamily protein; FUNCTIONS IN: zinc ion binding; INVOLVED IN: biological_process unknown; LOCATED IN: cellular_component unknown; CONTAINS InterPro DOMAIN/s: Zinc finger, PHD-type, conserved site (InterPro:IPR019786), Zinc finger, PHD-type (InterPro:IPR001965), Zinc finger, FYVE/PHD-type (InterPro:IPR011011); BEST Arabidopsis thaliana protein match is: RING/FYVE/PHD …
69	AT3G14740	24		RING/FYVE/PHD zinc finger superfamily protein; FUNCTIONS IN: zinc ion binding; EXPRESSED IN: 21 plant structures; EXPRESSED DURING: 13 growth stages; CONTAINS InterPro DOMAIN/s: Zinc finger, PHD-type (InterPro:IPR001965), Zinc finger, FYVE/PHD-type (InterPro:IPR011011), Zinc finger, PHD-finger (InterPro:IPR019787); BEST Arabidopsis thaliana protein match is: homologue of trithorax (TAIR:AT2G31650…
70	AT1G31760	36		SWIB/MDM2 domain superfamily protein; CONTAINS InterPro DOMAIN/s: SWIB/MDM2 domain (InterPro:IPR003121), SWIB domain (InterPro:IPR019835); BEST Arabidopsis thaliana protein match is: SWIB/MDM2 domain superfamily protein (TAIR:AT2G35605.1); Has 990 Blast hits to 904 proteins in 230 species: Archae - 0; Bacteria - 216; Metazoa - 58; Fungi - 182; Plants - 383; Viruses - 6; Other Eukaryotes - 145 (so…
71	AT5G14170	23	(CHC1)	CHC1 is predicted to encode a protein that belongs to the chromodomain remodeling complex. Two RNAi knock-down lines have a dwarf phenotype and reduced rates of Agrobacterium-mediated transformation. The low rate of root-mediated transformation rate may result from altered root morphology or reduced root growth rates.
72	AT4G22140	36	EARLY BOLTING IN SHORT DAYS (EBS)	EARLY BOLTING IN SHORT DAYS (EBS); FUNCTIONS IN: DNA binding, zinc ion binding; INVOLVED IN: positive regulation of flower development, regulation of transcription, DNA-dependent, seed germination; LOCATED IN: cellular_component unknown; EXPRESSED IN: 23 plant structures; EXPRESSED DURING: 13 growth stages; CONTAINS InterPro DOMAIN/s: Zinc finger, PHD-type, conserved site (InterPro:IPR019786), Zi…
73	AT1G01920	36		SET domain-containing protein; BEST Arabidopsis thaliana protein match is: Rubisco methyltransferase family protein (TAIR:AT1G14030.1); Has 611 Blast hits to 608 proteins in 165 species: Archae - 0; Bacteria - 0; Metazoa - 143; Fungi - 239; Plants - 164; Viruses - 0; Other Eukaryotes - 65 (source: NCBI BLink).
74	AT1G15340	36	METHYL-CPG-BINDING DOMAIN 10 (MBD10)	Protein containing methyl-CpG-binding domain.Has sequence similarity to human MBD proteins.
75	AT1G72740	36		Homeodomain-like/winged-helix DNA-binding family protein; FUNCTIONS IN: sequence-specific DNA binding transcription factor activity; INVOLVED IN: nucleosome assembly, regulation of transcription; LOCATED IN: nucleus; EXPRESSED IN: 23 plant structures; EXPRESSED DURING: 14 growth stages; CONTAINS InterPro DOMAIN/s: Winged helix-turn-helix transcription repressor DNA-binding (InterPro:IPR011991), S…
76	AT5G05330	36		Encodes a protein with a putative HMG-box domain. The high-mobility group (HMG) proteins are chromatin-associated proteins that act as architectural factors in various nucleoprotein structures, which regulate DNA-dependent processes such as transcription and recombination. Expression of this gene was not detected according to Grasser et al. (J. Mol. Biol. 2006:358, 654-664).
77	AT3G56570	36		SET domain-containing protein; CONTAINS InterPro DOMAIN/s: RuBisCO-cytochrome methylase, RMS1 (InterPro:IPR011383); BEST Arabidopsis thaliana protein match is: Rubisco methyltransferase family protein (TAIR:AT1G14030.1); Has 25210 Blast hits to 12491 proteins in 636 species: Archae - 52; Bacteria - 1284; Metazoa - 10981; Fungi - 2786; Plants - 1267; Viruses - 743; Other Eukaryotes - 8097 (source:…
78	AT5G24330	36	ARABIDOPSIS TRITHORAX-RELATED PROTEIN 6 (ATXR6)	Encodes a SET-domain protein, a H3K27 monomethyltransferases required for chromatin structure and gene silencing. Regulates heterochromatic DNA replication. Contains a PCNA-binding domain. ATXR6 accumulates preferentially during the late G1 or S phase, suggesting that it plays a role in cell-cycle regulation or progression.
79	AT5G03220	12		Mediator complex, subunit Med7; FUNCTIONS IN: RNA polymerase II transcription mediator activity; INVOLVED IN: regulation of transcription from RNA polymerase II promoter; LOCATED IN: mediator complex; EXPRESSED IN: male gametophyte, pollen tube; EXPRESSED DURING: L mature pollen stage, M germinated pollen stage; CONTAINS InterPro DOMAIN/s: Mediator complex, subunit Med7 (InterPro:IPR009244); BEST…
80	AT2G04740	36		ankyrin repeat family protein; CONTAINS InterPro DOMAIN/s: BTB/POZ (InterPro:IPR013069), BTB/POZ fold (InterPro:IPR011333), Ankyrin repeat-containing domain (InterPro:IPR020683), Kelch related (InterPro:IPR013089), BTB/POZ-like (InterPro:IPR000210); Has 35333 Blast hits to 34131 proteins in 2444 species: Archae - 798; Bacteria - 22429; Metazoa - 974; Fungi - 991; Plants - 531; Viruses - 0; Other …
81	AT3G28730	36	HIGH MOBILITY GROUP (HMG)	encodes a component of the FAcilitates Chromatin Transcription (FACT) complex, SSRP1. Along with STP16 binds to the promoter of FLC.
82	AT3G63030	36	METHYL-CPG-BINDING DOMAIN 4 (MBD4)	Protein containing methyl-CpG-binding domain.Has sequence similarity to human MBD proteins.
83	AT3G24010	36	INHIBITOR OF GROWTH 1 (ING1)	ING1 encodes a member of the Inhibitor of Growth family of nuclear-localized PhD domain containing homeodomain proteins. Binds to H3K4 di or trimethylated DNA.
84	AT1G54360	36	TBP-ASSOCIATED FACTOR 6B (TAF6B)	Encodes one of two Arabidopsis proteins with significant similarity to the histone fold TBP-associated factor TAF6.
85	AT1G20693	36	HIGH MOBILITY GROUP B2 (HMGB2)	Encodes a protein belonging to the subgroup of HMGB (high mobility group B) proteins that have a distinctive DNA-binding motif, the HMG-box domain. The motif confers non-sequence specific interaction with linear DNA and structure-specific binding to distorted DNA sites. The HMGB proteins are involved in the assembly of nucleoprotein complexes. Can be phosphorylated by CK2alpha.
86	AT2G05900	36	SET DOMAIN PROTEIN 11 (SDG11)	Predicted to encodes a SU(VAR)3-9 homolog, a SET domain protein. Known SET domain proteins are involved in epigenetic control of gene expression and act as histone methyltransferases. There are 10 SUVH genes in Arabidopsis and members of this subfamily of the SET proteins have an additional conserved SRA domain.
87	AT5G04110	36	DNA GYRASE B3 (GYRB3)	DNA GYRASE B3 (GYRB3); FUNCTIONS IN: DNA topoisomerase activity, DNA topoisomerase (ATP-hydrolyzing) activity, DNA binding, ATP binding; INVOLVED IN: DNA topological change, DNA metabolic process; LOCATED IN: chromosome; EXPRESSED IN: 24 plant structures; EXPRESSED DURING: 13 growth stages; CONTAINS InterPro DOMAIN/s: SANT, DNA-binding (InterPro:IPR001005), Ribosomal protein S5 domain 2-type fold…
88	AT1G20696	40	HIGH MOBILITY GROUP B3 (HMGB3)	Encodes a protein belonging to the subgroup of HMGB (high mobility group B) proteins that have a distinctive DNA-binding motif, the HMG-box domain. The motif confers non-sequence specific interaction with linear DNA and structure-specific binding to distorted DNA sites. The HMGB proteins are involved in the assembly of nucleoprotein complexes. Can be phosphorylated by CK2alpha.
89	AT1G54390	24	INHIBITOR OF GROWTH 2 (ING2)	ING2 encodes a member of the Inhibitor of Growth family of nuclear-localized PhD domain containing homeodomain proteins. Binds to H3K4 di or trimethylated DNA.
90	AT1G73100	10	SU(VAR)3-9 HOMOLOG 3 (SUVH3)	Encodes a SU(VAR)3-9 homolog, a SET domain protein. Known SET domain proteins are involved in epigenetic control of gene expression and act as histone methyltransferases. There are 10 SUVH genes in Arabidopsis and members of this subfamily of the SET proteins have an additional conserved SRA domain.
91	AT5G64610	12	HISTONE ACETYLTRANSFERASE OF THE MYST FAMILY 1 (HAM1)	Encodes an enzyme with histone acetyltransferase activity. HAM1 primarily acetylate histone H4, but also display some ability to acetylate H3. Prior acetylation of lysine 5 on histone H4 reduces radioactive acetylation by either HAM1. HAM1 acetylates histone H4 lysine 5.
92	AT3G61740	30	SET DOMAIN PROTEIN 14 (SDG14)	SET domain protein 14 (SDG14); FUNCTIONS IN: DNA binding, zinc ion binding; INVOLVED IN: regulation of transcription, DNA-dependent; EXPRESSED IN: 19 plant structures; EXPRESSED DURING: 11 growth stages; CONTAINS InterPro DOMAIN/s: SET domain (InterPro:IPR001214), Zinc finger, PHD-type, conserved site (InterPro:IPR019786), Zinc finger, PHD-type (InterPro:IPR001965), Post-SET domain (InterPro:IPR0…
93	AT5G63110	36	HISTONE DEACETYLASE 6 (HDA6)	RPD3-like histone deacetylase. HDA6 mutations specifically increase the expression of auxin-responsive transgenes, suggesting a role in transgene silencing.
94	AT3G44680	36	HISTONE DEACETYLASE 9 (HDA9)	Encodes HDA9 (a RPD3-like histone deacetylase). Functions in promoting the onset of leaf senescence.The hda9 mutant shows enhanced H3K9 acetylation levels,based on immunodetection using H3K9ac antibodies. Negatively controls gene expression in concert with interacting proteins POWERDRESS (PWR), HIGH EXPRESSION OF OSMOTICALLY RESPONSIVE GENES 15 (HOS15), WRKY53, ELONGATED HYPOCOTYL 5 (HY5), ABA IN…
95	AT3G18520	36	HISTONE DEACETYLASE 15 (HDA15)	Encodes a protein with similarity to histone deacetylases. The histone deacetylase domain of HDA15 (HDA15HD) assembles as tetrameric forms with each monomer composed of 12 alpha-helices and 9 beta-sheets (DOI: 10.1104/pp.20.00604).Plants expressing RNAi directed against this gene show a moderate resistance to agrobacterium-mediated root transformation. Class II RPD3-like family HDAC member which …
96	AT4G38130	36	HISTONE DEACETYLASE 19 (HDA19)	Encodes a histone deacetylase that enhances AtERF7-mediated transcriptional repression. Binds SIM3 and ERF7. Expressed in the nucleus in most tissues examined and throughout the life of the plant. Involved in jasmonic acid and ethylene dependent pathogen resistance. The sequence in GenBank has 17 AG dinucleotide repeats missing, which is also missing in Ler shotgun sequence from Cereon. Although …
97	AT4G39160	30		Homeodomain-like superfamily protein; FUNCTIONS IN: DNA binding, sequence-specific DNA binding transcription factor activity; EXPRESSED IN: 15 plant structures; EXPRESSED DURING: 6 growth stages; CONTAINS InterPro DOMAIN/s: SANT, DNA-binding (InterPro:IPR001005), Myb, DNA-binding (InterPro:IPR014778), Homeodomain-like (InterPro:IPR009057), SANT, eukarya (InterPro:IPR017884).
98	AT3G19510	30	HAT3.1	Encodes a member of the PHD-finger homeodomain protein family. The HAT3.1 homeodomain is highly divergent in sequence even at positions that are almost invariable among homeodomains. HAT3.1 shows a preference for the sequence T(A/G)(A/C)ACCA, different from those bound by other homeodomains.
99	AT3G43240	10		ARID/BRIGHT DNA-binding domain-containing protein; FUNCTIONS IN: DNA binding, zinc ion binding; LOCATED IN: intracellular; EXPRESSED IN: 21 plant structures; EXPRESSED DURING: 13 growth stages; CONTAINS InterPro DOMAIN/s: Zinc finger, PHD-type (InterPro:IPR001965), Zinc finger, FYVE/PHD-type (InterPro:IPR011011), ARID/BRIGHT DNA-binding domain (InterPro:IPR001606); Has 133 Blast hits to 125 prote…
100	AT2G36720	24		Acyl-CoA N-acyltransferase with RING/FYVE/PHD-type zinc finger domain; FUNCTIONS IN: DNA binding, zinc ion binding; INVOLVED IN: regulation of transcription, DNA-dependent; LOCATED IN: nucleus; EXPRESSED IN: 22 plant structures; EXPRESSED DURING: 13 growth stages; CONTAINS InterPro DOMAIN/s: Zinc finger, RING-type (InterPro:IPR001841), Zinc finger, PHD-type, conserved site (InterPro:IPR019786), Z…
101	AT4G14770	25	TESMIN/TSO1-LIKE CXC 2 (TCX2)	TESMIN/TSO1-like CXC 2 (TCX2); FUNCTIONS IN: sequence-specific DNA binding transcription factor activity; INVOLVED IN: regulation of transcription; LOCATED IN: chloroplast; EXPRESSED IN: 16 plant structures; EXPRESSED DURING: 9 growth stages; CONTAINS InterPro DOMAIN/s: Tesmin/TSO1-like, CXC (InterPro:IPR005172); BEST Arabidopsis thaliana protein match is: Tesmin/TSO1-like CXC domain-containing p…
102	AT1G79350	16	EMBRYO DEFECTIVE 1135 (EMB1135)	embryo defective 1135 (EMB1135); FUNCTIONS IN: DNA binding, zinc ion binding; INVOLVED IN: regulation of transcription, DNA-dependent, embryo development ending in seed dormancy; LOCATED IN: chloroplast; EXPRESSED IN: 25 plant structures; EXPRESSED DURING: 15 growth stages; CONTAINS InterPro DOMAIN/s: Zinc finger, PHD-type, conserved site (InterPro:IPR019786), Zinc finger, PHD-type (InterPro:IPR0…
103	AT3G08020	26		PHD finger family protein; FUNCTIONS IN: zinc ion binding; EXPRESSED IN: 23 plant structures; EXPRESSED DURING: 13 growth stages; CONTAINS InterPro DOMAIN/s: Zinc finger, PHD-type, conserved site (InterPro:IPR019786), Zinc finger, RING-type (InterPro:IPR001841), Zinc finger, PHD-type (InterPro:IPR001965), Zinc finger, FYVE/PHD-type (InterPro:IPR011011), Zinc finger, PHD-finger (InterPro:IPR019787…
104	AT5G43990	13	(SUVR2)	Encodes SUVR2, one of the four closely related Arabidopsis SUVR proteins that belong to the SU(VAR)3-9 subgroup of SET-domain proteins. Proteins containing the evolutionarily conserved SET domain are involved in regulation of eukaryotic gene expression and chromatin structure through their histone lysine methyltransferase (HMTase) activity. SUVR1, SUVR2 and SUVR4 proteins contain a novel domain a…
105	AT1G62310	51		transcription factor jumonji (jmjC) domain-containing protein; FUNCTIONS IN: sequence-specific DNA binding transcription factor activity, zinc ion binding; EXPRESSED IN: 22 plant structures; EXPRESSED DURING: 14 growth stages; CONTAINS InterPro DOMAIN/s: Transcription factor jumonji/aspartyl beta-hydroxylase (InterPro:IPR003347), Zinc finger, RING-type (InterPro:IPR001841), Transcription factor j…
106	AT3G53680	15		Acyl-CoA N-acyltransferase with RING/FYVE/PHD-type zinc finger domain; FUNCTIONS IN: DNA binding, zinc ion binding; INVOLVED IN: regulation of transcription, DNA-dependent; LOCATED IN: nucleus; EXPRESSED IN: 15 plant structures; EXPRESSED DURING: 6 growth stages; CONTAINS InterPro DOMAIN/s: Zinc finger, PHD-type, conserved site (InterPro:IPR019786), Zinc finger, PHD-type (InterPro:IPR001965), Zin…
107	AT1G62830	24	LSD1-LIKE 1 (LDL1)	Encodes a homolog of human Lysine-Specific Demethylase1. Involved in H3K4 methylation of target genes including the flowering time loci FLC and FWA. Located in nucleus. Negatively regulates root elongation. Involved in repression of LRP1 via histone deacetylation.
108	AT3G10390	26	FLOWERING LOCUS D (FLD)	Encodes a plant homolog of a SWIRM domain containing protein found in histone deacetylase complexes in mammals. Lesions in FLD result in hyperacetylation of histones in FLC chromatin, up-regulation of FLC expression and extremely delayed flowering. FLD plays a key role in regulating the reproductive competence of the shoot and results in different developmental phase transitions in Arabidopsis.
109	AT1G59890	16		SIN3-like 5 (SNL5); FUNCTIONS IN: molecular_function unknown; INVOLVED IN: regulation of transcription, DNA-dependent; LOCATED IN: nucleus; EXPRESSED IN: 24 plant structures; EXPRESSED DURING: 15 growth stages; CONTAINS InterPro DOMAIN/s: Histone deacetylase interacting (InterPro:IPR013194), Paired amphipathic helix (InterPro:IPR003822); BEST Arabidopsis thaliana protein match is: SIN3-like 6 (TA…
110	AT5G52230	35	METHYL-CPG-BINDING DOMAIN PROTEIN 13 (MBD13)	Protein containing methyl-CpG-binding domain.Has sequence similarity to human MBD proteins.
111	AT2G02090	15	(ETL1)	ETL1; FUNCTIONS IN: helicase activity, DNA binding, ATP binding, nucleic acid binding; LOCATED IN: chloroplast; EXPRESSED IN: 24 plant structures; EXPRESSED DURING: 15 growth stages; CONTAINS InterPro DOMAIN/s: DEAD-like helicase, N-terminal (InterPro:IPR014001), DNA/RNA helicase, C-terminal (InterPro:IPR001650), Helicase, superfamily 1/2, ATP-binding domain (InterPro:IPR014021), SNF2-related (In…
112	AT1G09060	13		Zinc finger, RING-type;Transcription factor jumonji/aspartyl beta-hydroxylase; FUNCTIONS IN: sequence-specific DNA binding transcription factor activity, zinc ion binding; EXPRESSED IN: 24 plant structures; EXPRESSED DURING: 15 growth stages; CONTAINS InterPro DOMAIN/s: Transcription factor jumonji/aspartyl beta-hydroxylase (InterPro:IPR003347), Zinc finger, RING-type (InterPro:IPR001841), Transc…
113	AT5G53430	26	d	Homology Subgroup III; Orthology Group 2 - A putative histone methyltransferase (predicted to methylate H3K4) related to the Drosophila trithorax group proteins TRX and TRR and the yeast gene SET1. A plant line expressing an RNAi construct directed against this gene has reduced agrobacterium-mediated tumor formation.
114	AT3G18640	24		Zinc finger C-x8-C-x5-C-x3-H type family protein; FUNCTIONS IN: zinc ion binding, nucleic acid binding; EXPRESSED IN: 18 plant structures; EXPRESSED DURING: 10 growth stages; CONTAINS InterPro DOMAIN/s: Zinc finger, CCCH-type (InterPro:IPR000571); BEST Arabidopsis thaliana protein match is: histone-lysine N-methyltransferases (TAIR:AT3G26850); Has 2096 Blast hits to 1919 proteins in 216 species: …
115	AT5G19310	36	CHROMATIN REMODELING 23 (CHR23)	Homeotic gene regulator; FUNCTIONS IN: helicase activity, DNA binding, ATP binding, nucleic acid binding; INVOLVED IN: biological_process unknown; LOCATED IN: cellular_component unknown; EXPRESSED IN: 24 plant structures; EXPRESSED DURING: 14 growth stages; CONTAINS InterPro DOMAIN/s: DEAD-like helicase, N-terminal (InterPro:IPR014001), DNA/RNA helicase, C-terminal (InterPro:IPR001650), Helicase,…
116	AT2G44430	36		DNA-binding bromodomain-containing protein; FUNCTIONS IN: DNA binding; EXPRESSED IN: stem, male gametophyte, flower, carpel; EXPRESSED DURING: 4 anthesis, petal differentiation and expansion stage; CONTAINS InterPro DOMAIN/s: SANT, DNA-binding (InterPro:IPR001005), Homeodomain-like (InterPro:IPR009057), Myb, DNA-binding (InterPro:IPR014778), Bromodomain (InterPro:IPR001487), MYB-like (InterPro:IP…
117	AT2G18090	27		PHD finger family protein / SWIB complex BAF60b domain-containing protein / GYF domain-containing protein; FUNCTIONS IN: DNA binding, zinc ion binding; INVOLVED IN: regulation of transcription, DNA-dependent; EXPRESSED IN: 22 plant structures; EXPRESSED DURING: 13 growth stages; CONTAINS InterPro DOMAIN/s: Zinc finger, PHD-type, conserved site (InterPro:IPR019786), SWIB/MDM2 domain (InterPro:IPR0…
118	AT1G32810	10		RING/FYVE/PHD zinc finger superfamily protein; FUNCTIONS IN: zinc ion binding; EXPRESSED IN: 22 plant structures; EXPRESSED DURING: 13 growth stages; CONTAINS InterPro DOMAIN/s: Zinc finger, PHD-type, conserved site (InterPro:IPR019786), Zinc finger, PHD-type (InterPro:IPR001965), Zinc finger, FYVE/PHD-type (InterPro:IPR011011); BEST Arabidopsis thaliana protein match is: RING/FYVE/PHD zinc finge…
119	AT5G04940	12	SU(VAR)3-9 HOMOLOG 1 (SUVH1)	Encodes a SU(VAR)3-9 homolog, a SET domain protein. Known SET domain proteins are involved in epigenetic control of gene expression and act as histone methyltransferases. There are 10 SUVH genes in Arabidopsis and members of this subfamily of the SET proteins have an additional conserved SRA domain.
120	AT1G04050	16	HOMOLOG OF SU(VAR)3-9 1 (SUVR1)	Encodes SUVR1, one of the four closely related Arabidopsis SUVR proteins that belong to the SU(VAR)3-9 subgroup of SET-domain proteins. Proteins containing the evolutionarily conserved SET domain are involved in regulation of eukaryotic gene expression and chromatin structure through their histone lysine methyltransferase (HMTase) activity. SUVR1, SUVR2 and SUVR4 proteins contain a novel domain a…
121	AT1G14510	10	ALFIN-LIKE 7 (AL7)	Encodes a member of the Alfin1-like family of nuclear-localized PHD (plant homeodomain) domain containing proteins. All AL proteins except AL3 bind to di- or trimethylated histone H3 (H3K4me3/2). Members of this family include: AT5G05610 (AL1), AT3G11200 (AL2), AT3G42790 (AL3), AT5G26210 (AL4), AT5G20510 (AL5), AT2G02470 (AL6), AT1G14510 (AL7).
122	AT3G18990	12	REDUCED VERNALIZATION RESPONSE 1 (VRN1)	Required for vernalization. Essential for the complete repression of FLC in vernalized plants. Required for the methylation of histone H3
123	AT1G08880	32	(H2AXA)	Encodes HTA5, a histone H2A protein. H2AX is a meiosis-specific isoform of histone H2A. Upon DSB formation, rapid accumulation of phosphorylated H2AX (&#947;-H2AX) occurs around the break site. H2AX foci accumulate in early G2. Immunolocalization studies in spread preparations of wild-type meiocytes at G2/early leptotene revealed the accumulation of numerous rather diffuse &#947;-H2AX foci throug…
124	AT5G63080	14	JMJ20	2-oxoglutarate (2OG) and Fe(II)-dependent oxygenase superfamily protein; CONTAINS InterPro DOMAIN/s: Transcription factor jumonji/aspartyl beta-hydroxylase (InterPro:IPR003347), Transcription factor jumonji (InterPro:IPR013129); BEST Arabidopsis thaliana protein match is: transferases, transferring glycosyl groups (TAIR:AT1G78280.1); Has 35333 Blast hits to 34131 proteins in 2444 species: Archae …
125	AT4G12620	14	ORIGIN OF REPLICATION COMPLEX 1B (ORC1B)	Origin Recognition Complex subunit 1b. Involved in the initiation of DNA replication. Regulated transcriptionally during cell cycle, peaking at G1/S-phase. Target of E2F/DF family of transcription factors. Interacts with ORC2 and ORC5. Highly expressed in proliferating cells. Expression levels are independent of light regime.
126	AT2G33290	13	SU(VAR)3-9 HOMOLOG 2 (SUVH2)	Encodes a SU(VAR)3-9 homolog, a SET domain protein. Known SET domain proteins are involved in epigenetic control of gene expression and act as histone methyltransferases. There are 10 SUVH genes in Arabidopsis and members of this subfamily of the SET proteins have an additional conserved SRA domain. Gene is expressed in rosettes, stems, floral buds, and flowers by RT-PCR.
127	AT3G13682	25	LSD1-LIKE2 (LDL2)	Encodes a homolog of human Lysine-Specific Demethylase1. Involved in H3K4 methylation of target genes including the flowering loci FLC and FWA.
128	AT1G21700	26	SWITCH/SUCROSE NONFERMENTING 3C (SWI3C)	a member of the Arabidopsis SWI3 gene family. Protein physically interacts with ATSWI3B and ATSWI3A, the other two members of the SWI3 family. Homologous to yeast SWI3 & RSC8, components of the SWI/SNF and RSC chromatin remodeling complexes. Referred to as CHB3 in Zhou et al (2003).
129	AT2G19260	9		RING/FYVE/PHD zinc finger superfamily protein; FUNCTIONS IN: DNA binding, zinc ion binding; INVOLVED IN: regulation of transcription, DNA-dependent; LOCATED IN: cellular_component unknown; CONTAINS InterPro DOMAIN/s: Zinc finger, PHD-type, conserved site (InterPro:IPR019786), Zinc finger, PHD-type (InterPro:IPR001965), Zinc finger, FYVE/PHD-type (InterPro:IPR011011), Zinc finger, CW-type (InterPr…
130	AT3G05670	16		RING/U-box protein; FUNCTIONS IN: DNA binding, zinc ion binding; INVOLVED IN: regulation of transcription, DNA-dependent; EXPRESSED IN: 23 plant structures; EXPRESSED DURING: 15 growth stages; CONTAINS InterPro DOMAIN/s: Zinc finger, RING-type, conserved site (InterPro:IPR017907), Zinc finger, RING-type (InterPro:IPR001841), Zinc finger, PHD-type (InterPro:IPR001965), Zinc finger, FYVE/PHD-type (…
131	AT1G48310	37	CHROMATIN REMODELING FACTOR18 (CHR18)	chromatin remodeling factor18 (CHR18); FUNCTIONS IN: helicase activity, DNA binding, nucleic acid binding, ATP binding; INVOLVED IN: biological_process unknown; LOCATED IN: cellular_component unknown; EXPRESSED IN: 24 plant structures; EXPRESSED DURING: 10 growth stages; CONTAINS InterPro DOMAIN/s: DEAD-like helicase, N-terminal (InterPro:IPR014001), DNA/RNA helicase, C-terminal (InterPro:IPR0016…
132	AT1G03750	28	CHR9	switch 2 (SWI2); FUNCTIONS IN: helicase activity, DNA binding, ATP binding, nucleic acid binding; LOCATED IN: membrane; EXPRESSED IN: 24 plant structures; EXPRESSED DURING: 15 growth stages; CONTAINS InterPro DOMAIN/s: DEAD-like helicase, N-terminal (InterPro:IPR014001), DNA/RNA helicase, C-terminal (InterPro:IPR001650), Helicase, superfamily 1/2, ATP-binding domain (InterPro:IPR014021), SNF2-rel…
133	AT1G11950	14		Transcription factor jumonji (jmjC) domain-containing protein; CONTAINS InterPro DOMAIN/s: Transcription factor jumonji/aspartyl beta-hydroxylase (InterPro:IPR003347), Transcription factor jumonji (InterPro:IPR013129); BEST Arabidopsis thaliana protein match is: transcription factor jumonji (jmjC) domain-containing protein (TAIR:AT1G62310.1); Has 30201 Blast hits to 17322 proteins in 780 species:…
134	AT1G77300	36	EARLY FLOWERING IN SHORT DAYS (EFS) ASHH2	Encodes a protein with histone lysine N-methyltransferase activity required specifically for the trimethylation of H3-K4 in FLC chromatin (and not in H3-K36 dimethylation). Acts as an inhibitor of flowering specifically involved in the autonomous promotion pathway. EFS also regulates the expression of genes involved in carotenoid biosynthesis.Modification of histone methylation at the CRTISO locu…
135	AT1G79000	10	HAC1	Homologous to CREB-binding protein, a co-activator of transcription with histone acetyl-transferase activity. No single prior lysine acetylation is sufficient to block HAC1 acetylation of the H3 or H4 peptides, suggesting that HAC1, HAC5, and HAC12 can acetylate any of several lysines present in the peptides. HAM2 acetylates histone H4 lysine 5. A plant line expressing an RNAi construct targeted …
136	AT2G13370	11	CHR5	chromatin remodeling 5 (CHR5); FUNCTIONS IN: chromatin binding, helicase activity, DNA binding, nucleic acid binding, ATP binding; INVOLVED IN: chromatin assembly or disassembly; LOCATED IN: chromatin, nucleus; EXPRESSED IN: 26 plant structures; EXPRESSED DURING: 15 growth stages; CONTAINS InterPro DOMAIN/s: Chromo domain (InterPro:IPR000953), SNF2-related (InterPro:IPR000330), Homeodomain-like (…
137	AT2G31650	17	HOMOLOGUE OF TRITHORAX (ATX1)	Encodes a homolog of trithorax, a histone-lysine N-methyltransferase. Involved in trimethylating histone H3-lysine 4. Involved in the formation, placement, and identity of flower organs. Role in regulation of homeotic genes. Functions as a receptor of phosphatidylinositol 5-phosphate. Localizes to cytoplasm, plasma membrane and nuclei, shifting to nuclei in the presence of PI5P.
138	AT3G12270	15	PRMT3	protein arginine methyltransferase 3 (PRMT3); FUNCTIONS IN: protein methyltransferase activity, methyltransferase activity, zinc ion binding; INVOLVED IN: protein amino acid methylation; LOCATED IN: intracellular, cytoplasm; EXPRESSED IN: 21 plant structures; EXPRESSED DURING: 13 growth stages; CONTAINS InterPro DOMAIN/s: Zinc finger, C2H2-like (InterPro:IPR015880), Ribosomal L11 methyltransferas…
139	AT2G22740	10	SUVH6	Encodes a SU(VAR)3-9 homolog, a methyltransferase involved in histone methylation. The protein was shown to bind to methylated cytosines of CG, CNG and CNN motifs but has a preference for the latter two. This is a member of a subfamily of SET proteins that shares a conserved SRA domain.
140	AT2G37520	20		Acyl-CoA N-acyltransferase with RING/FYVE/PHD-type zinc finger domain; FUNCTIONS IN: DNA binding, zinc ion binding; INVOLVED IN: regulation of transcription, DNA-dependent; LOCATED IN: nucleus; EXPRESSED IN: 23 plant structures; EXPRESSED DURING: 15 growth stages; CONTAINS InterPro DOMAIN/s: Zinc finger, PHD-type, conserved site (InterPro:IPR019786), Zinc finger, PHD-type (InterPro:IPR001965), Zi…
141	AT4G13460	14	SUVH9	Encodes a SU(VAR)3-9 homolog, a SET domain protein. Known SET domain proteins are involved in epigenetic control of gene expression and act as histone methyltransferases. There are 10 SUVH genes in Arabidopsis and members of this subfamily of the SET proteins have an additional conserved SRA domain. A plant line expressing an RNAi construct directed against this gene has reduced agrobacterium-med…
142	AT2G35160	16	SUVH5	Encodes SU(var)3-9 homologue 5 (SUVH5). SUVH5 has histone methyltransferase (MTase) activity in vitro and contributes to the maintenance of H3 mK9 (methylation of histone H3 at Lys-9) and CMT3-mediated non-CG methylation in vivo. This is a member of a subfamily of SET proteins that shares a conserved SRA domain.
143	AT5G05130	13		DNA/RNA helicase protein; FUNCTIONS IN: in 6 functions; EXPRESSED IN: 24 plant structures; EXPRESSED DURING: 15 growth stages; CONTAINS InterPro DOMAIN/s: Zinc finger, RING-type, conserved site (InterPro:IPR017907), Zinc finger, RING-type (InterPro:IPR001841), Zinc finger, C3HC4 RING-type (InterPro:IPR018957), DEAD-like helicase, N-terminal (InterPro:IPR014001), DNA/RNA helicase, C-terminal (Inte…
144	AT1G49480	12	RTV1	Encodes a nuclear-localized DNA-binding protein that interacts with ITN1 at the PM and nuclei in vivo and may regulate ITN's subcellular localization.
145	AT5G22750	11	RAD5	DNA repair gene. gamma-radiation hypersensitive (RAD5) involved in stable transformation and T-DNA transfer
146	AT2G46830	14	CCA1	Encodes a transcriptional repressor that performs overlapping functions with LHY in a regulatory feedback loop that is closely associated with the circadian oscillator of Arabidopsis. Binds to the evening element in the promoter of TOC1 and represses TOC1 transcription. CCA1 and LHY colocalize in the nucleus and form heterodimers in vivo. CCA1 and LHY function synergistically in regulating circad…
147	AT3G19210	32	HOMOLOG OF RAD54 (RAD54)	Encodes RAD54, a member of the SWI2/SNF2 family of DNA-stimulated ATPases. Functions in DNA repair via homologous recombination.
148	AT5G13180	38	NAC083	Encodes a NAC domain transcription factor that interacts with VND7 and negatively regulates xylem vessel formation.
149	AT5G01270	20	CPL2	Encodes CPL2, a carboxyl-terminal domain (CTD) phosphatase that dephosphorylates CTD Ser5-PO4 of the RNA polymerase II complex. Regulates plant growth, stress and auxin responses.
150	AT2G35605	42	SWIB6	SWIB/MDM2 domain superfamily protein
151	AT2G28380	36	DRB2	Encodes a cytoplasmic dsRNA-binding protein DRB2. A maternally expressed imprinted gene. DRB2 and DRB4 have an antagonistic impact on polymerase IV-dependent siRNA levels.
152	AT1G50410	36	FRG2， CHR28	SNF2 domain-containing protein / helicase domain-containing protein / zinc finger protein-related; FUNCTIONS IN: helicase activity, DNA binding, zinc ion binding, nucleic acid binding, ATP binding; EXPRESSED IN: 24 plant structures; EXPRESSED DURING: 14 growth stages; CONTAINS InterPro DOMAIN/s: Zinc finger, RING-type, conserved site (InterPro:IPR017907), Zinc finger, RING-type (InterPro:IPR00184…
153	AT1G21920	36	MRF1	Histone H3 K4-specific methyltransferase SET7/9 family protein; CONTAINS InterPro DOMAIN/s: MORN motif (InterPro:IPR003409); BEST Arabidopsis thaliana protein match is: Histone H3 K4-specific methyltransferase SET7/9 family protein (TAIR:AT1G77660.1); Has 24355 Blast hits to 6247 proteins in 541 species: Archae - 0; Bacteria - 3533; Metazoa - 3700; Fungi - 215; Plants - 2241; Viruses - 0; Other E…
154	AT4G30860	18	SDG4	Encodes a member of the trxG protein family. Contains a SET domain which is known to be involved in modification of histone tails by methylation. Interacts physically with AMS, but the implications of this interaction are unknown.Overexpression results in plieotrophic developmental defects.
155	AT5G03740	18	HD2C	HD2C, HDT3, HISTONE DEACETYLASE 2C, HISTONE DEACETYLASE 3
156	AT4G37280	17	MRG1	MRG1 and MRG2 proteins act as readers of H3K4me3/H3K36me3 marked chromatin. They interact with each other and CO to regulate the expression of FT.
157	AT1G74560	38	NRP1	NAP1-RELATED PROTEIN 1, NRP1
158	AT1G20696	36	HMGB3	HIGH MOBILITY GROUP B3, HMGB3, NFD03, NFD3
159	AT1G08460	18	HDA8	HISTONE DEACETYLASE 8
160	AT4G33470	38	HDA14	ATHDA14, ATHDAC14, HDA14, HDAC14, HISTONE DEACETYLASE 14
161	AT4G17230	37	SCL13	SCARECROW-LIKE 13, SCL13
162	AT2G35170	36		Histone H3 K4-specific methyltransferase SET7/9 family protein
163	AT1G04870	16	PRMT10	Encodes a type I protein arginine methyltransferase based on the At1g04870 gene model. PRMT10 can catalyze the asymmetric dimethylation of arginine 3 on histone 4 and can also methylate myelin basic protein in vitro. Mutants lacking PRMT10 flower late due to defects in the autonomous pathway and they have elevated levels of FLC transcripts.
164	AT4G02020	18	SWN	EZA1, SDG10, SET DOMAIN-CONTAINING PROTEIN 10, SWINGER, SWN
165	AT5G26040	18	HDA2	HDA2, HISTONE DEACETYLASE 2
166	AT2G44950	48	HUB1	The gene encodes one of two orthologous E3 ubiquitin ligases in Arabidopsis that are involved in monoubiquitination of histone H2B.
167	AT3G62310	16		RNA helicase family protein; FUNCTIONS IN: RNA helicase activity, helicase activity, ATP binding, nucleic acid binding, ATP-dependent helicase activity; LOCATED IN: nucleolus; EXPRESSED IN: 24 plant structures; EXPRESSED DURING: 15 growth stages; CONTAINS InterPro DOMAIN/s: Helicase-associated domain (InterPro:IPR007502), DNA/RNA helicase, DEAD/DEAH box type, N-terminal (InterPro:IPR011545), Doma…
168	AT1G57820	36	VIM1	ORTH2, ORTHRUS 2, VARIANT IN METHYLATION 1, VIM1
169	AT1G31970	27	STRS1	STRESS RESPONSE SUPPRESSOR 1 (STRS1); FUNCTIONS IN: helicase activity, nucleic acid binding, ATP-dependent helicase activity, ATP binding; EXPRESSED IN: 24 plant structures; EXPRESSED DURING: 13 growth stages; CONTAINS InterPro DOMAIN/s: RNA helicase, DEAD-box type, Q motif (InterPro:IPR014014), DNA/RNA helicase, DEAD/DEAH box type, N-terminal (InterPro:IPR011545), RNA helicase, ATP-dependent, DE…
170	AT4G00990	40	JMJ27	ATJMJ17, JMJ27, JMJC DOMAIN-CONTAINING PROTEIN 27
171	AT5G27030	20	TPR3	TOPLESS-RELATED 3, TPR3
172	AT3G11220	36	ELO1	ATELP4, ELO1, ELONGATA 1
173	AT5G55600	14		Agenet and bromo-adjacent homology (BAH) domain-containing protein
174	AT5G22650	36	HD2B	HDA4 Encodes a member of a plant-specific class of histone deacetylases. Controls the development of adaxial/abaxial leaf polarity. Its mRNA is widely expressed in stems, leaves, flowers and young siliques. Plant lines expressing RNAi constructs directed against this gene showed a marked reduction in agrobacterium-mediated root transformation.
175	AT1G79730	36	ELF7	Encodes a PAF1 homolog that is involved in the control of flowering time by elevating FLC expression to a level that creates the vernalization-responsive, winter-annual habit. Yeast PAF1 is a component of a five-member complex that associates with RNA pol II and is thought to regulate gene expression by recruiting SET1 (a histone 3 Lys 4 [H3-K4] methyl transferase) to the initially transcribed [5…
176	AT3G20810	57	JMJ30	JMJ30, JMJD5, JUMONJI C DOMAIN-CONTAINING PROTEIN 30, JUMONJI DOMAIN CONTAINING 5
177	AT4G17080	16		Histone H3 K4-specific methyltransferase SET7/9 family protein
178	AT2G38950	36		Transcription factor jumonji (jmj) family protein / zinc finger (C5HC2 type) family protein
179	AT2G47250	17		RNA helicase family protein; FUNCTIONS IN: in 7 functions; LOCATED IN: membrane, chloroplast envelope; EXPRESSED IN: 23 plant structures; EXPRESSED DURING: 13 growth stages; CONTAINS InterPro DOMAIN/s: Helicase-associated domain (InterPro:IPR007502), ATPase, AAA+ type, core (InterPro:IPR003593), DNA/RNA helicase, DEAD/DEAH box type, N-terminal (InterPro:IPR011545), Domain of unknown function DUF1…
180	AT4G32440	24		Plant Tudor-like RNA-binding protein
181	AT5G55760	36	SRT1	Encodes SRT1, a member of the SIR2 (sirtuin) family HDAC (histone deacetylase) (SRT1/AT5g55760, SRT2/AT5G09230).
182	AT1G58060	26		RNA helicase family protein
183	At5g59380	36	MBD6
184	AT5G46280	13	MCM3	MINICHROMOSOME MAINTENANCE 3 (MCM3); FUNCTIONS IN: nucleoside-triphosphatase activity, DNA-dependent ATPase activity, DNA binding, nucleotide binding, ATP binding; INVOLVED IN: cell proliferation, DNA-dependent DNA replication initiation, DNA unwinding involved in replication; LOCATED IN: nuclear chromatin; EXPRESSED IN: 23 plant structures; EXPRESSED DURING: 16 growth stages; CONTAINS InterPro D…
185	AT4G10920	15	KELP	Transcriptional co-activator. Forms homodimers or heterodimers with the kiwi protein. Both proteins are involved in gene activation during pathogen defense and plant development.
186	AT5G48330	19	RUG2	Regulator of chromosome condensation (RCC1) family protein; CONTAINS InterPro DOMAIN/s: Regulator of chromosome condensation/beta-lactamase-inhibitor protein II (InterPro:IPR009091), Regulator of chromosome condensation, RCC1 (InterPro:IPR000408); BEST Arabidopsis thaliana protein match is: Regulator of chromosome condensation (RCC1) family protein (TAIR:AT5G63860.1); Has 20331 Blast hits to 5924…
187	AT4G38440	21	IYO	MINIYO (IYO), a positive regulator of transcriptional elongation that is essential for cells to initiate differentiation
188	AT5G08710	24	RUG1	Regulator of chromosome condensation (RCC1) family protein; CONTAINS InterPro DOMAIN/s: Regulator of chromosome condensation/beta-lactamase-inhibitor protein II (InterPro:IPR009091), Regulator of chromosome condensation, RCC1 (InterPro:IPR000408); BEST Arabidopsis thaliana protein match is: Regulator of chromosome condensation (RCC1) family protein (TAIR:AT5G63860.1); Has 22297 Blast hits to 6326…
189	AT1G31240	36		Bromodomain transcription factor; FUNCTIONS IN: DNA binding; INVOLVED IN: biological_process unknown; LOCATED IN: cellular_component unknown; EXPRESSED IN: 12 plant structures; EXPRESSED DURING: 6 growth stages; CONTAINS InterPro DOMAIN/s: Histone-fold (InterPro:IPR009072), Bromodomain transcription factor (InterPro:IPR006565); BEST Arabidopsis thaliana protein match is: Bromodomain transcription…
190	AT4G29730	32	NFC5	cell cycle-related repressor genes encoding WD-repeat proteins.
191	AT5G39550	29	VIM3	Encodes the VIM3/ORTH1 protein that is similar to VIM1. This protein has an N-terminal PHD domain and two RING domains surrounding an SRA domain. The protein has been shown to bind to methylated cytosines of CG, CNG and CNN motifs via its SRA domain but has a preference for the former. This protein functions as an E3 ubiquitin ligase in vitro with members of the UBC8 family E2s. Either of the two…
192	AT3G02160	36		Bromodomain transcription factor
193	AT3G55080	36		SET domain-containing protein
194	AT3G26850	36		histone-lysine N-methyltransferases; FUNCTIONS IN: histone-lysine N-methyltransferase activity; INVOLVED IN: regulation of transcription, DNA-dependent; LOCATED IN: chromosome; EXPRESSED IN: 19 plant structures; EXPRESSED DURING: 11 growth stages; CONTAINS InterPro DOMAIN/s: SRI, Set2 Rpb1 interacting (InterPro:IPR013257); BEST Arabidopsis thaliana protein match is: Zinc finger C-x8-C-x5-C-x3-H t…
195	AT3G06930	24	PRMT4B	Encodes an type I protein arginine methyltransferase. PRMT4b can catalyze the asymmetric dimethylation of arginines 2,17, and 26 on histone 3 and can also methylate myelin basic protein in vitro. Double mutants lacking PRMT4a and 4b have reduced levels of histone 3 methylated at R17. These double mutants flower late due to defects in the autonomous pathway and they have elevated levels of FLC tra…
196	AT1G61215	36	BRD4	BRD4, BROMODOMAIN 4 Bromodomain protein with a DNA binding motif
197	AT1G21770	40	Acyl-CoA N-acyltransferases (NAT) superfamily protein; FUNCTIONS IN: molecular_function unknown; INVOLVED IN: biological_process unknown; LOCATED IN: peroxisome; EXPRESSED IN: 22 plant structures; EXPRESSED DURING: 13 growth stages; CONTAINS InterPro DOMAIN/s: Acyl-CoA N-acyltransferase (InterPro:IPR016181); BEST Arabidopsis thaliana protein match is: Acyl-CoA N-acyltransferases (NAT) superfamily…
198	AT5G56740	21	Encodes an enzyme with histone acetyltransferase activity. Histone H4 is the primary substrate for the enzyme. Prior acetylation of lysine 12 of histone H4 reduces radioactive acetylation by HAG2. HAG2 acetylates histone H4 lysine 12.
199	AT5G23480	21		SWIB/MDM2, Plus-3 and GYF domain-containing protein
200	AT5G49020	10	PRMT4A	Encodes a type I protein arginine methyltransferase. PRMT4a can catalyze the asymmetric dimethylation of arginines 2,17, and 26 on histone 3 and can also methylate myelin basic protein in vitro. Double mutants lacking PRMT4a and 4b have reduced levels of histone 3 methylated at R17. These double mutants flower late due to defects in the autonomous pathway and they have elevated levels of FLC tran…
201	AT4G36290	10	MORC1	R-protein-interacting protein that localizes to endosomes and functions in resistance gene–mediated immunity. Belongs to the conserved Microrchidia (MORC) adenosine triphosphatase (ATPase) family, predicted to catalyze alterations in chromosome superstructure. Required for heterochromatin condensation and gene silencing
202	AT3G15430	27		Regulator of chromosome condensation (RCC1) family protein
203	AT3G33520	32	ARP6	Encodes ACTIN-RELATED PROTEIN6 (ARP6), a putative component of a chromatin-remodeling complex. Required for both histone acetylation and methylation of the FLC chromatin in Arabidopsis. Along with PIE1 forms a complex to deposit modified histone H2A.Z at several loci within the genome. This modification alters the expression of the target genes (i.e. FLC, MAF4, MAF6). Incorporation of this varian…
204	AT3G62800	24	DRB4	Encodes a nuclear dsRNA-binding protein DRB4 that interacts specifically with DCL4. May regulate DCL4 function and thereby affect miRNA biogenesis. Also has an impact on polymerase IV-dependent siRNA levels. DRB4 interacts with the P6 viral protein from Cauliflower mosaic virus and may be a target of viral silencing suppression.
205	AT3G12140	43	EML1	Emsy N Terminus (ENT)/ plant Tudor-like domains-containing protein
206	AT1G76710	43	ASHH1, SDG26	SET domain group 26
207	AT2G27040	36	AGO4.	AGO4 is a member of a class of PAZ/PIWI domain containing proteins involved in siRNA mediated gene silencing.Loss of function mutations have reduced site specific CpNpG and CpHpH methylation and increased susceptibility to bacterial pathogens including Tobacco rattle virus.
208	AT3G49250	36	DMS3	DEFECTIVE IN MERISTEM SILENCING 3, DMS3, IDN1, INVOLVED IN DE NOVO 1
209	AT3G22680	36	RDM1	Encodes RNA-DIRECTED DNA METHYLATION 1 (RDM1), forming a complex with DMS3 (AT3G49250) and DRD1 (AT2G16390). This complex is termed DDR. The DDR complex is required for polymerase V transcripts and RNA-directed DNA methylation.
210	AT3G17310	16	DRM3	Encodes DRM3 (Domains Rearranged Methyltransferase3), a catalytically mutated paralog of the cytosine methyltransferase DRM2. Despite being catalytically mutated, DRM3 is required for normal maintenance of non-CG DNA methylation, establishment of RNA-directed DNA methylation triggered by repeat sequences and accumulation of repeat-associated small RNAs.
211	AT1G07370	39	PCNA1	Encodes putative proliferating cell nuclear antigen involved in cell cycle regulation
212	AT1G15215	22	SHH1	Encodes SHH1, a homeodomain protein required for DNA methylation. It is an atypical RNA-directed DNA methylation component, and functions in transcriptional silencing through both DNA methylation-dependent and -independent pathways.
213	AT1G21880	28	LYM1, LYP2	Encodes a lysin-motif protein mediating bacterial peptidoglycan sensing and immunity to bacterial infection. Induction of chitin-responsive genes by chitin treatment is not blocked in the mutant. It contains a C-terminal GPI anchor signal and is an ortholog of OsLYP4 and OsLYP6
214	AT5G10010	32	HIT4	HEAT INTOLERANT 4, HIT4
215	AT1G61010	36	CPSF73-I	CLEAVAGE AND POLYADENYLATION SPECIFICITY FACTOR 73-I
216	AT1G48410	36	AGO1	Encodes an RNA Slicer that selectively recruits microRNAs and siRNAs. There is currently no evidence that AGO1 Slicer is in a high molecular weight RNA-induced silencing complex (RISC). Mutants are defective in post-transcriptional gene silencing and have pleiotropic developmental and morphological defects. Through its action on the regulation of ARF17 expression, the protein regulates genes invo…
217	AT5G50780	36	CRH4, MORC4	MORC4 is a member of a family of GHKL ATPases. It is localized in the nuceloplasm and adjacent to chromocenters. Along with MORC7, it appears to repress the expression
218	AT5G13130	36	CRH5, MORC5	Member of the microrchidia protein family which have been described as epigenetic regulators and plant immune mediators, contains a hallmark GHKL-type ATPase domain in N-terminus. Possible role in the development of reproductive tissues.
219	AT5G51940	33	NRPB6A, NRPD6A, NRPE6A	One of two highly similar proteins that can serve as a non-catalytic subunit of nuclear DNA-dependent RNA polymerases II, IV and V; homologous to budding yeast RPB6 and the E. coli RNA polymerase omega subunit. Probably redundant with At2g04630.
220	AT5G41010	16	NRPB12, NRPD12, NRPE12	Non-catalytic subunit common to nuclear DNA-dependent RNA polymerases II, IV and V; homologous to budding yeast RPB12
221	AT2G15430	36	NRPB3, NRPD3, NRPE3A	Encodes a non-catalytic subunit of nuclear DNA-dependent RNA polymerases II, IV and V; homologous to budding yeast RPB3 and the E. coli RNA polymerase alpha subunit. A closely related paralog, encoded by At2g15400,
222	AT1G52320	36	kinesin-like protein	kinesin-like protein
223	AT5G25590	36	DNA ligase	DNA ligase (DUF630 and DUF632)
224	AT2G15400	35	NRPE3B, RBR36B	Non-catalytic subunit of Nuclear DNA-dependent RNA polymerase V; homologous to budding yeast RPB3 and the E. coli RNA polymerase alpha subunit. A closely related paralog, At2g15430 can substitute for At2g15400 in the context of Pol V and encodes the equivalent subunit of Pol II and Pol IV.
225	AT3G52090	35	NRPD11, NRPB11, NRPE11	Non-catalytic subunit common to nuclear DNA-dependent RNA polymerases II, IV and V; homologous to budding yeast RPB11 and the E. oli RNA polymerase alpha subunit.
226	AT1G54250	18	NRPB8A, NRPE8A	One of two highly similar proteins that can serve as non-catalytic subunits of Nuclear RNA polymerases II and V; homologous to budding yeast RPB8. Probably redundant with At3g59600.
227	AT2G30280	36	DMS4, RDM4	Encodes RDM4, a transcriptional regulator functioning in RNA-directed DNA methylation and plant development.
228	AT3G57080	29	RPB5B, NRPE5, DMS12	Non-catalytic subunit unique to Nuclear DNA-dependent RNA polymerase V; homologous to budding yeast RPB5.
229	AT3G59600	20	NRPD8B, NRPB8B, NRPE8B	One of two highly similar proteins that can serve as non-catalytic subunits of Nuclear RNA polymerases II, IV and V; homologous to budding yeast RPB8. Probably redundant with At1g54250.
230	AT1G31280	36	AGO2	Encodes Argonaute gene that binds viral siRNAs and is involved in antiviral defense response. Regulates innate immunity.Mutants have increased susceptibility to Potato virus X and tobacco rattle virus
231	AT2G04630	21	NRPB6B, NRPE6B	One of two highly similar proteins that can serve as a non-catalytic subunit of nuclear DNA-dependent RNA polymerases II and V; homologous to budding yeast RPB6 and the E. coli RNA polymerase omega subunit. Probably redundant with At5g51940.
232	AT2G25880	36	AUR2	Encodes a member of a family of Ser/Thr kinases whose activities peak during cell division. Transcripts are abundant in tissues rich in dividing cells like roots and flowers but are low or absent in fully expanded leaves and stems. In interphase cells, the protein is predominantly nuclear. During mitosis, the protein associates with plant-specific cytoskeletal structures (preprophase band, phragm…
233	AT3G16980	24	NRPB9A,NRPD9A	One of two highly similar, non-catalytic subunits common to nuclear DNA-directed RNA polymerases II, IV and V; homologous to budding yeast RPB9. Appears to be redundant with At4g16265
234	AT4G15950	36	NRPD4, NRPE4, RDM2	Non-catalytic subunit common to Nuclear DNA-dependent RNA polymerases IV and V; homologous to budding yeast RPB4. Role in gene silencing. Required for RNA-directed DNA methylation.
235	AT4G16265	28	NRPD9B, NRPB9B, NRPE9B	One of two highly similar, non-catalytic subunits common to nuclear DNA-directed RNA polymerases II, IV and V; homologous to budding yeast RPB9. Appears to be redundant with At3g16980
236	AT1G11475	36	NRPD10, NRPB10, NRPE10	Non-catalytic subunit common to nuclear DNA-dependent RNA polymerases II, IV and V; homologous to budding yeast RPB10.
237	AT3G01540	36	DRH1	RNA HELICASE DRH1
238	AT5G42920	16	THO5	Encodes a component of the putative Arabidopsis THO/TREX complex: THO1 or HPR1 (At5g09860), THO2 (At1g24706), THO3 or TEX1 (At5g56130), THO5 (At5g42920, At1g45233), THO6 (At2g19430), and THO7 (At5g16790, At3g02950). THO/TREX complexes in animals have been implicated in the transport of mRNA precursors. Mutants of THO3/TEX1, THO1, THO6 accumulate reduced amount of small interfering (si)RNA, sugges…
239	AT4G16420	14	ADA2B	Transcriptional co-activator. Essential for the developmental switch from cell proliferation to cell differentiation in response to variations in auxin and cytokinin concentrations.
240	AT5G09860	17	THO1	Encodes a component of the putative Arabidopsis THO/TREX complex: THO1 or HPR1 (At5g09860), THO2 (At1g24706), THO3 or TEX1 (At5g56130), THO5 (At5g42920, At1g45233), THO6 (At2g19430), and THO7 (At5g16790, At3g02950). THO/TREX complexes in animals have been implicated in the transport of mRNA precursors. Mutants of THO3/TEX1, THO1, THO6 accumulate reduced amount of small interfering (si)RNA, sugges…
241	AT5G25580	29	DDR5	BEST Arabidopsis thaliana protein match is: DDT domain superfamily (TAIR:AT1G18950.1); Has 178 Blast hits to 178 proteins in 75 species: Archae - 0; Bacteria - 4; Metazoa - 51; Fungi - 33; Plants - 60; Viruses - 1; Other Eukaryotes - 29 (source: NCBI BLink).
242	AT3G02950	18	THO7	Encodes a component of the putative Arabidopsis THO/TREX complex: THO1 or HPR1 (At5g09860), THO2 (At1g24706), THO3 or TEX1 (At5g56130), THO5 (At5g42920, At1g45233), THO6 (At2g19430), and THO7 (At5g16790, At3g02950). THO/TREX complexes in animals have been implicated in the transport of mRNA precursors. Mutants of THO3/TEX1, THO1, THO6 accumulate reduced amount of small interfering (si)RNA, sugges…
243	AT3G15150	36	HPY2	Encodes a SUMO E3 ligase that regulates endocycle onset and meristem maintenance.
244	AT2G27840	36	HD2D	Belongs to the plant specific HD2 type proteins; similar to nucleolar Zea mays histone deacetylase; HD2-p39
245	AT4G31270	21	HDP2	Encodes IDAP2. Acts together with IDAP1 and IDM1 to regulate active DNA demethylation.
246	AT3G22990	22	LFR	Armadillo-repeat containing protein. Involved in leaf and flower development. Located in nucleus. Broadly expressed throughout vegetative and floral tissues.
247	AT1G18450	15	ARP4	Encodes a gene similar to actin-related proteins in other organisms. Member of nuclear ARP family of genes. Component of chromatin remodeling complexes, involved in chromatin-mediated gene regulation. Phenotype of the arp4-1 mutant allele revealed partial sterility due to defects in anther development. Targeting the distinct, 3' UTR of AtARP4 transcripts with RNA interference caused a drastic red…
248	AT4G22320	36	golgin family A protien	unknown protein; BEST Arabidopsis thaliana protein match is: unknown protein (TAIR:AT5G55210.1); Has 8953 Blast hits to 5363 proteins in 542 species: Archae - 33; Bacteria - 806; Metazoa - 2454; Fungi - 831; Plants - 279; Viruses - 151; Other Eukaryotes - 4399 (source: NCBI BLink).
249	AT3G20280	52		RING/FYVE/PHD zinc finger superfamily protein; FUNCTIONS IN: DNA binding, zinc ion binding; INVOLVED IN: regulation of transcription, DNA-dependent; LOCATED IN: cellular_component unknown; EXPRESSED IN: 14 plant structures; EXPRESSED DURING: 7 growth stages; CONTAINS InterPro DOMAIN/s: Zinc finger, PHD-type, conserved site (InterPro:IPR019786), Zinc finger, PHD-type (InterPro:IPR001965), Zinc fin…
250	AT3G17590	36	BSH	Encodes the Arabidopsis homologue of yeast SNF5 and represents a conserved subunit of plant SWI/SNF complexes.
251	AT4G20400	36	JMJ14, JUMONJI 14, PKDM7B	Encodes a histone H3K4 demethylase repressing floral transition.Coordinates and structure features have been deposited in the RCSB Protein Data Bank with the accession codes 5YKN (JMJ14CD) and 5YKO(JMJ14CD-NOG-H3K4em3 complex). Glu285 and Glu516 contribute to the recognition of H3R2. Asp312 contributes to the recognition of H3Q5. Phe171 and Val363 contribute to the recognition of H3A7. Ser290, Tr…
252	AT1G08620	36	JMJ16, JUMONJI DOMAIN-CONTAINING PROTEIN 16, PKDM7D	Member of family of Jumonji C (JmjC)-containing demethylases, its catalytic domain exhibits both H3K4 and H3K9 demethylation activities. Together with MMD1 promotes in male meiocytes gene expression in an H3K9me3-dependent manner and thereby contributes to meiotic chromosome condensation.
253	AT1G63490	36	JMJ17, JUMONJI DOMAIN-CONTAINING PROTEIN 17	Histone demethylase belonging to the KDM5/JARID1 family which plays crucial roles in response to dehydration stress and abscisic acid (ABA). Directly binds the chromatin of OPEN STOMATA 1 (OST1) and demethylated H3K4me3 for the regulation of OST1 mRNA abundance, thereby modulating the dehydration stress response.
254	AT1G30810	36	JMJ18 JUMONJI DOMAIN-CONTAINING PROTEIN 18	JMJ18 encodes a novel JmjC domain- containing histone H3K4 demethylase. PHD finger-containing protein
255	AT4G16310	36	LDL3, LSD1-LIKE 3	FAD-dependent lysine-specific histone demethylase involved in the control of flowering time.
256	AT3G09670	36	PDP2, PWWP DOMAIN PROTEIN 2	PWWP domain protein involved in regulation of FLC and flowering time.
257	AT5G58230	36	MSI1, MULTICOPY SUPRESSOR OF IRA1	Encodes a WD-40 repeat containing protein that functions in chromatin assembly as part of the CAF1 and FIE complex. Mutants exhibit parthenogenetic development that includes proliferation of unfertilized endosperm and embryos. In heterozygous plants 50% of embryos abort. Of the aborted embryos the early aborted class are homozygous and the later aborting lass are heterozygotes in which the defect…
258	AT5G17690	36	LHP1, LIKE HETEROCHROMATIN PROTEIN 1	Regulates the meristem response to light signals and the maintenance of inflorescence meristem identity. Influences developmental processes controlled by APETALA1. TFL2 silences specific genes within euchromatin but not genes positioned in heterochromatin. TFL2 protein localized preferentially to euchromatic regions and not to heterochromatic chromocenters. Involved in euchromatin organization. R…
259	AT4G16845	36	REDUCED VERNALIZATION RESPONSE 2, VRN2	The VERNALIZATION2 (VRN2) gene mediates vernalization and encodes a nuclear-localized zinc finger protein with similarity to Polycomb group (PcG) proteins of plants and animals. In wild-type Arabidopsis, vernalization results in the stable reduction of the levels of the floral repressor FLC. In vrn2 mutants, FLC expression is downregulated normally in response to vernalization, but instead of rem…
260	AT2G23380	36	CLF, CURLY LEAF	Similar to the product of the Polycomb-group gene Enhancer of zeste. Catalytic component of the PRC2 complex.Required for stable repression of AG and AP3. Putative role in cell fate determination. Involved in the control of leaf morphogenesis. mutants exhibit curled, involute leaves. AGAMOUS and APETALA3 are ectopically expressed in the mutant.
261	AT2G35670	36	FIS2, FERTILIZATION INDEPENDENT SEED 2, FERTILIZATION-INDEPENDENT ENDOSPERM 2, FIE2, FIS2	Encodes a negative regulator of seed development in the absence of pollination. In the ovule, the FIS2 transcripts are accumulated at their highest level before fertilization and gradually decrease after fertilization.
262	AT1G65470	36	FAS1, FASCIATA 1, FUGU 2, FUGU2	Chromatin Assembly Factor-1 (CAF-1) p150 subunit. Mutants have reduced heterochromatin content. In Arabidopsis, the three CAF-1 subunits are encoded by FAS1, FAS2 and, most likely, MSI1, respectively. Mutations in FAS1 or FAS2 lead to increased frequency of homologous recombination and T-DNA integration in Arabidopsis.
263	AT5G64630	36	FAS2, FASCIATA 2, MUB3.9, NFB01, NFB1	Chromatin Assembly Factor-1 (CAF-1) p60 subunit. Involved in organization of the shoot and root apical meristems. In Arabidopsis, the three CAF-1 subunits are encoded by FAS1, FAS2 and, most likely, MSI1, respectively. Mutations in FAS1 or FAS2 lead to increased frequency of homologous recombination and T-DNA integration in Arabidopsis.
264	AT3G20740	36	FERTILIZATION-INDEPENDENT ENDOSPERM, FERTILIZATION-INDEPENDENT ENDOSPERM 1, FIE, FIE1, FIS3	Encodes a protein similar to the transcriptional regular of the animal Polycomb group and is involved in regulation of establishment of anterior-posterior polar axis in the endosperm and repression of flowering during vegetative phase. Mutation leads endosperm to develop in the absence of fertilization and flowers to form in seedlings and non-reproductive organs. Also exhibits maternal effect gam…
265	AT1G05860	36	INO80 complex subunit D-like protein	INO80 complex subunit D-like protein
266	AT4G21670	36	C-TERMINAL DOMAIN PHOSPHATASE-LIKE 1, CPL1	encodes a a novel transcriptional repressor harboring two double-stranded RNA-binding domains and a region homologous to the catalytic domain of RNA polymerase II C-terminal domain phosphatases found in yeast and in animals that regulate gene transcription. Protein exhibits innate phosphatase activity in vitro. Mutants exhibit hyperresponsiveness to ABA, cold, and NaCl
267	AT1G73690	36	CYCLIN-DEPENDENT KINASE D1;1, CDKD1	cyclin dependent kinase activator CDKD;1. Nuclear localization. Involved in cell cycle regulation and cell differentiation.
268	AT1G66750	36	CYCLIN-DEPENDENT KINASE D1; 2 CDKD2	Encodes a CDK-activating kinase that interacts with SPT5, a regulator of transcription and histone methylation.
269	AT5G46410	36	SCP1-LIKE SMALL PHOSPHATASE 4, SSP4	Encodes a SCP1-like small phosphatase (SSP). Three SSPs form a unique group with long N-terminal extensions: AT5G46410 (SSP4), AT5G11860 (SSP5), AT4G18140 (SSP4b). SSP4 and SSP4b were localized exclusively in the nuclei, whereas SSP5 accumulated in both nuclei and cytoplasm. All three SSPs encodes active CTD phosphatases like animal SCP1 family proteins, with distinct substrate specificities: SSP…
270	AT5G11860	36	SSP5	Encodes a SCP1-like small phosphatase (SSP). Three SSPs form a unique group with long N-terminal extensions: AT5G46410 (SSP4), AT5G11860 (SSP5), AT4G18140 (SSP4b). SSP4 and SSP4b were localized exclusively in the nuclei, whereas SSP5 accumulated in both nuclei and cytoplasm. All three SSPs encodes active CTD phosphatases like animal SCP1 family proteins, with distinct substrate specificities: SSP…

## Sheet: SheSupplemenatry Table 2
Supplementary Table 2 ZF target sites
ChIP-seq peaks of 6,091 ZF off-target sites						ChIP-seq peaks of ZF target site FWA
chr	start	end	Peak names	fold_enrichment		chr	start	end	Peak names	fold_enrichment
chr1	2565839	2566718	FLAG-ZF-ChIP-seq_peak_555	11.7259		chr4	13037577	13039025	FLAG-ZF_peak_14241b	11.7259
chr3	5403188	5403942	FLAG-ZF-ChIP-seq_peak_9388	11.6967
chr3	4843469	4844378	FLAG-ZF-ChIP-seq_peak_9276	11.6674
chr4	4806995	4807670	FLAG-ZF-ChIP-seq_peak_12862	11.6674
chr2	15493424	15494187	FLAG-ZF-ChIP-seq_peak_7435	11.6382
chr2	17312973	17314237	FLAG-ZF-ChIP-seq_peak_7767	11.6382
chr5	4834982	4835851	FLAG-ZF-ChIP-seq_peak_16414	11.6382
chr5	17084898	17085701	FLAG-ZF-ChIP-seq_peak_18152	11.6382
chr1	5792151	5792938	FLAG-ZF-ChIP-seq_peak_1226	11.609
chr1	29658429	29659238	FLAG-ZF-ChIP-seq_peak_5122	11.5798
chr3	17646254	17647311	FLAG-ZF-ChIP-seq_peak_11188a	11.5798
chr4	8208996	8210394	FLAG-ZF-ChIP-seq_peak_13350	11.5798
chr1	8201255	8202270	FLAG-ZF-ChIP-seq_peak_1681	11.5506
chr2	13055025	13056651	FLAG-ZF-ChIP-seq_peak_6985a	11.5506
chr4	215955	216900	FLAG-ZF-ChIP-seq_peak_12407	11.5506
chr4	6755980	6756933	FLAG-ZF-ChIP-seq_peak_13123	11.5506
chr5	2280188	2280982	FLAG-ZF-ChIP-seq_peak_15895	11.5506
chr5	18445848	18446622	FLAG-ZF-ChIP-seq_peak_18392	11.5506
chr1	4901853	4902727	FLAG-ZF-ChIP-seq_peak_1030	11.5214
chr1	17733579	17734430	FLAG-ZF-ChIP-seq_peak_2910	11.5214
chr1	22948813	22950023	FLAG-ZF-ChIP-seq_peak_3849	11.4922
chr2	18628248	18629007	FLAG-ZF-ChIP-seq_peak_8019	11.4922
chr5	21837398	21838158	FLAG-ZF-ChIP-seq_peak_18999	11.4922
chr5	25271601	25272504	FLAG-ZF-ChIP-seq_peak_19631	11.4922
chr3	1316451	1317116	FLAG-ZF-ChIP-seq_peak_8554	11.4337
chr3	11756119	11757048	FLAG-ZF-ChIP-seq_peak_10514	11.4337
chr3	15023851	15024535	FLAG-ZF-ChIP-seq_peak_10765	11.4337
chr4	9851451	9852277	FLAG-ZF-ChIP-seq_peak_13657	11.4337
chr4	14548566	14549495	FLAG-ZF-ChIP-seq_peak_14555	11.4337
chr1	4886260	4886939	FLAG-ZF-ChIP-seq_peak_1024	11.3753
chr5	25623095	25623805	FLAG-ZF-ChIP-seq_peak_19708	11.3753
chr4	15029873	15030929	FLAG-ZF-ChIP-seq_peak_14645	11.3461
chr4	18174082	18174827	FLAG-ZF-ChIP-seq_peak_15335	11.3461
chr5	13823161	13823934	FLAG-ZF-ChIP-seq_peak_17653	11.3461
chr3	17235059	17235817	FLAG-ZF-ChIP-seq_peak_11105	11.3169
chr3	18995549	18996334	FLAG-ZF-ChIP-seq_peak_11441	11.3169
chr5	21603731	21605095	FLAG-ZF-ChIP-seq_peak_18961	11.3169
chr1	24531966	24532754	FLAG-ZF-ChIP-seq_peak_4159	11.2876
chr4	6019829	6021085	FLAG-ZF-ChIP-seq_peak_12986a	11.2584
chr5	681862	683160	FLAG-ZF-ChIP-seq_peak_15557	11.2584
chr5	4654839	4655685	FLAG-ZF-ChIP-seq_peak_16387	11.2584
chr5	26310886	26312731	FLAG-ZF-ChIP-seq_peak_19833a	11.2584
chr1	24109650	24110448	FLAG-ZF-ChIP-seq_peak_4076	11.2292
chr3	1182881	1183590	FLAG-ZF-ChIP-seq_peak_8531	11.2292
chr3	15656154	15656820	FLAG-ZF-ChIP-seq_peak_10855	11.2292
chr1	11020056	11020700	FLAG-ZF-ChIP-seq_peak_2187	11.2
chr3	22420065	22420719	FLAG-ZF-ChIP-seq_peak_12106	11.2
chr5	16751915	16753329	FLAG-ZF-ChIP-seq_peak_18089	11.2
chr4	11819848	11820660	FLAG-ZF-ChIP-seq_peak_13996	11.1818
chr1	25740982	25741658	FLAG-ZF-ChIP-seq_peak_4377	11.1708
chr2	18812306	18813290	FLAG-ZF-ChIP-seq_peak_8071a	11.1708
chr5	22056833	22057956	FLAG-ZF-ChIP-seq_peak_19042a	11.1708
chr4	17549556	17550187	FLAG-ZF-ChIP-seq_peak_15197	11.1671
chr2	16306439	16307488	FLAG-ZF-ChIP-seq_peak_7564	11.1605
chr2	14395326	14396194	FLAG-ZF-ChIP-seq_peak_7212	11.1416
chr2	17984639	17985392	FLAG-ZF-ChIP-seq_peak_7904	11.1416
chr5	4305340	4306171	FLAG-ZF-ChIP-seq_peak_16313	11.1416
chr2	9592440	9593303	FLAG-ZF-ChIP-seq_peak_6428	11.1286
chr4	1303524	1304340	FLAG-ZF-ChIP-seq_peak_12591	11.1123
chr5	14815987	14816774	FLAG-ZF-ChIP-seq_peak_17767	11.1123
chr5	21936186	21936797	FLAG-ZF-ChIP-seq_peak_19018	11.1123
chr1	4286974	4287834	FLAG-ZF-ChIP-seq_peak_919	11.0831
chr5	5710628	5711502	FLAG-ZF-ChIP-seq_peak_16572	11.0831
chr1	3627442	3628248	FLAG-ZF-ChIP-seq_peak_769	11.0769
chr1	23617960	23618585	FLAG-ZF-ChIP-seq_peak_3971	11.0539
chr3	18894355	18895119	FLAG-ZF-ChIP-seq_peak_11417	11.0539
chr3	9691107	9691701	FLAG-ZF-ChIP-seq_peak_10199	11.0247
chr4	14804111	14804804	FLAG-ZF-ChIP-seq_peak_14596	11.0247
chr5	16929386	16930112	FLAG-ZF-ChIP-seq_peak_18122	11.0247
chr4	11824987	11825839	FLAG-ZF-ChIP-seq_peak_13999	11.0197
chr1	22902715	22903463	FLAG-ZF-ChIP-seq_peak_3836	10.9955
chr2	8116285	8117211	FLAG-ZF-ChIP-seq_peak_6190	10.9955
chr3	8391905	8392732	FLAG-ZF-ChIP-seq_peak_9979	10.9955
chr3	10402285	10403020	FLAG-ZF-ChIP-seq_peak_10331	10.9955
chr3	21075435	21076245	FLAG-ZF-ChIP-seq_peak_11821	10.9837
chr2	11539745	11540735	FLAG-ZF-ChIP-seq_peak_6747	10.9663
chr1	12607725	12608775	FLAG-ZF-ChIP-seq_peak_2439	10.9618
chr4	12849076	12850322	FLAG-ZF-ChIP-seq_peak_14190	10.9382
chr3	19992285	19993003	FLAG-ZF-ChIP-seq_peak_11619	10.937
chr5	4308348	4309144	FLAG-ZF-ChIP-seq_peak_16315	10.937
chr5	17176031	17176811	FLAG-ZF-ChIP-seq_peak_18167	10.9349
chr1	22953594	22954465	FLAG-ZF-ChIP-seq_peak_3851	10.9078
chr2	19110379	19112036	FLAG-ZF-ChIP-seq_peak_8136a	10.9078
chr2	16856376	16857013	FLAG-ZF-ChIP-seq_peak_7683	10.8786
chr4	18304454	18305175	FLAG-ZF-ChIP-seq_peak_15360	10.8786
chr5	3862978	3863731	FLAG-ZF-ChIP-seq_peak_16227	10.8782
chr1	17721363	17722197	FLAG-ZF-ChIP-seq_peak_2907	10.8494
chr3	11538765	11539537	FLAG-ZF-ChIP-seq_peak_10488	10.8494
chr4	4548314	4549010	FLAG-ZF-ChIP-seq_peak_12853	10.8494
chr5	19701503	19702366	FLAG-ZF-ChIP-seq_peak_18601	10.8494
chr1	1662582	1664161	FLAG-ZF-ChIP-seq_peak_365a	10.8202
chr1	3428013	3429230	FLAG-ZF-ChIP-seq_peak_730a	10.8202
chr1	17180065	17180894	FLAG-ZF-ChIP-seq_peak_2809	10.8202
chr5	14243262	14244488	FLAG-ZF-ChIP-seq_peak_17710	10.8202
chr5	21850928	21851527	FLAG-ZF-ChIP-seq_peak_19001	10.8202
chr2	13837367	13838058	FLAG-ZF-ChIP-seq_peak_7097	10.791
chr3	16079259	16080148	FLAG-ZF-ChIP-seq_peak_10924	10.791
chr1	23950595	23951183	FLAG-ZF-ChIP-seq_peak_4038	10.7618
chr2	6144370	6145062	FLAG-ZF-ChIP-seq_peak_5886	10.7618
chr5	5560855	5561738	FLAG-ZF-ChIP-seq_peak_16547	10.7618
chr1	21101279	21102510	FLAG-ZF-ChIP-seq_peak_3532	10.7325
chr4	11986127	11986846	FLAG-ZF-ChIP-seq_peak_14032	10.7325
chr2	19257421	19258348	FLAG-ZF-ChIP-seq_peak_8168	10.7033
chr5	3844184	3844735	FLAG-ZF-ChIP-seq_peak_16224	10.7033
chr2	2625577	2626150	FLAG-ZF-ChIP-seq_peak_5642	10.6741
chr5	7800365	7801068	FLAG-ZF-ChIP-seq_peak_16977	10.6741
chr5	11556572	11557171	FLAG-ZF-ChIP-seq_peak_17447	10.6741
chr5	26529412	26530154	FLAG-ZF-ChIP-seq_peak_19898	10.6741
chr4	11739719	11740445	FLAG-ZF-ChIP-seq_peak_13982	10.6685
chr2	8497329	8498037	FLAG-ZF-ChIP-seq_peak_6252	10.6512
chr1	22970326	22971098	FLAG-ZF-ChIP-seq_peak_3857	10.6449
chr4	13325528	13326278	FLAG-ZF-ChIP-seq_peak_14301	10.6449
chr5	25338067	25339121	FLAG-ZF-ChIP-seq_peak_19651	10.6449
chr5	2253109	2255044	FLAG-ZF-ChIP-seq_peak_15891a	10.6392
chr5	26137869	26140008	FLAG-ZF-ChIP-seq_peak_19809a	10.6392
chr1	26460808	26461718	FLAG-ZF-ChIP-seq_peak_4516	10.6157
chr2	14261643	14262492	FLAG-ZF-ChIP-seq_peak_7171	10.6157
chr2	18918749	18919368	FLAG-ZF-ChIP-seq_peak_8090	10.6157
chr2	8797678	8798519	FLAG-ZF-ChIP-seq_peak_6292	10.6107
chr3	1557852	1558640	FLAG-ZF-ChIP-seq_peak_8599	10.5993
chr1	4026438	4027040	FLAG-ZF-ChIP-seq_peak_862	10.5865
chr2	12900297	12901254	FLAG-ZF-ChIP-seq_peak_6954	10.5572
chr1	26928217	26929413	FLAG-ZF-ChIP-seq_peak_4604a	10.528
chr3	22469004	22470370	FLAG-ZF-ChIP-seq_peak_12120	10.528
chr3	23298986	23301298	FLAG-ZF-ChIP-seq_peak_12294a	10.528
chr4	8185593	8186390	FLAG-ZF-ChIP-seq_peak_13344	10.528
chr1	6863059	6863659	FLAG-ZF-ChIP-seq_peak_1438	10.4988
chr2	260573	261138	FLAG-ZF-ChIP-seq_peak_5325	10.4988
chr4	7742310	7743480	FLAG-ZF-ChIP-seq_peak_13265a	10.4881
chr3	3426594	3427210	FLAG-ZF-ChIP-seq_peak_8981	10.4809
chr5	5514575	5515415	FLAG-ZF-ChIP-seq_peak_16541	10.4696
chr5	17579645	17580642	FLAG-ZF-ChIP-seq_peak_18243	10.4696
chr5	20210463	20211384	FLAG-ZF-ChIP-seq_peak_18707	10.4696
chr5	22515438	22516250	FLAG-ZF-ChIP-seq_peak_19122	10.4696
chr2	2649652	2650253	FLAG-ZF-ChIP-seq_peak_5644	10.4404
chr3	2449172	2450867	FLAG-ZF-ChIP-seq_peak_8788a	10.4404
chr4	12735620	12736352	FLAG-ZF-ChIP-seq_peak_14162	10.4285
chr1	12394060	12394776	FLAG-ZF-ChIP-seq_peak_2409	10.4138
chr1	27630643	27631495	FLAG-ZF-ChIP-seq_peak_4735	10.4112
chr2	13915324	13916425	FLAG-ZF-ChIP-seq_peak_7113a	10.4112
chr2	19606893	19608654	FLAG-ZF-ChIP-seq_peak_8252a	10.4112
chr4	14447217	14448012	FLAG-ZF-ChIP-seq_peak_14530	10.4112
chr5	3254862	3255856	FLAG-ZF-ChIP-seq_peak_16103	10.4112
chr1	2930515	2931183	FLAG-ZF-ChIP-seq_peak_634	10.3942
chr2	19069165	19070131	FLAG-ZF-ChIP-seq_peak_8124	10.391
chr3	16481725	16482341	FLAG-ZF-ChIP-seq_peak_10987	10.3819
chr5	10505847	10506522	FLAG-ZF-ChIP-seq_peak_17385	10.3819
chr5	6582751	6583483	FLAG-ZF-ChIP-seq_peak_16739	10.366
chr1	22840470	22842616	FLAG-ZF-ChIP-seq_peak_3821a	10.3646
chr5	20372484	20373257	FLAG-ZF-ChIP-seq_peak_18735	10.3632
chr5	3020079	3020990	FLAG-ZF-ChIP-seq_peak_16051a	10.3527
chr5	14491289	14492020	FLAG-ZF-ChIP-seq_peak_17724	10.3527
chr4	14011078	14011801	FLAG-ZF-ChIP-seq_peak_14453	10.3414
chr5	13417869	13418490	FLAG-ZF-ChIP-seq_peak_17616	10.3386
chr1	4766973	4767533	FLAG-ZF-ChIP-seq_peak_1007	10.3235
chr3	17812208	17812771	FLAG-ZF-ChIP-seq_peak_11217	10.3235
chr5	3093739	3094883	FLAG-ZF-ChIP-seq_peak_16067a	10.3235
chr2	6899880	6900767	FLAG-ZF-ChIP-seq_peak_5979	10.3218
chr5	25146829	25147542	FLAG-ZF-ChIP-seq_peak_19605	10.3201
chr1	30187758	30188529	FLAG-ZF-ChIP-seq_peak_5233	10.3173
chr4	14013082	14013878	FLAG-ZF-ChIP-seq_peak_14454	10.3122
chr1	10932283	10933297	FLAG-ZF-ChIP-seq_peak_2172	10.2943
chr2	7832558	7833511	FLAG-ZF-ChIP-seq_peak_6134	10.2943
chr2	16612571	16613350	FLAG-ZF-ChIP-seq_peak_7624	10.2943
chr4	5813924	5814566	FLAG-ZF-ChIP-seq_peak_12964	10.2943
chr4	6118216	6118843	FLAG-ZF-ChIP-seq_peak_13004	10.2943
chr4	11405826	11406673	FLAG-ZF-ChIP-seq_peak_13917	10.2943
chr5	26335530	26336145	FLAG-ZF-ChIP-seq_peak_19841	10.2943
chr4	18150965	18151878	FLAG-ZF-ChIP-seq_peak_15331	10.276
chr2	603884	605182	FLAG-ZF-ChIP-seq_peak_5383	10.2718
chr1	6176222	6176863	FLAG-ZF-ChIP-seq_peak_1294	10.2651
chr5	14431981	14432713	FLAG-ZF-ChIP-seq_peak_17720	10.2651
chr5	22699344	22700316	FLAG-ZF-ChIP-seq_peak_19150	10.2651
chr1	17598571	17599551	FLAG-ZF-ChIP-seq_peak_2888	10.2592
chr2	11145450	11146139	FLAG-ZF-ChIP-seq_peak_6671	10.2384
chr1	3905139	3906432	FLAG-ZF-ChIP-seq_peak_831a	10.2359
chr2	10338238	10338829	FLAG-ZF-ChIP-seq_peak_6558	10.2359
chr3	20140683	20141957	FLAG-ZF-ChIP-seq_peak_11644a	10.2359
chr5	5232480	5233065	FLAG-ZF-ChIP-seq_peak_16500	10.2359
chr3	5585832	5586744	FLAG-ZF-ChIP-seq_peak_9432	10.2294
chr4	8020596	8021561	FLAG-ZF-ChIP-seq_peak_13317	10.224
chr3	6172846	6173628	FLAG-ZF-ChIP-seq_peak_9548	10.2227
chr1	4789980	4790628	FLAG-ZF-ChIP-seq_peak_1010	10.2067
chr1	20229608	20230854	FLAG-ZF-ChIP-seq_peak_3365a	10.2067
chr2	15326857	15327676	FLAG-ZF-ChIP-seq_peak_7409	10.2067
chr3	15333753	15334596	FLAG-ZF-ChIP-seq_peak_10807	10.2067
chr1	2164462	2165805	FLAG-ZF-ChIP-seq_peak_463a	10.2066
chr1	21052973	21054112	FLAG-ZF-ChIP-seq_peak_3521a	10.1774
chr2	13416469	13417561	FLAG-ZF-ChIP-seq_peak_7027	10.1774
chr4	17672346	17673649	FLAG-ZF-ChIP-seq_peak_15224a	10.1774
chr5	9073902	9075036	FLAG-ZF-ChIP-seq_peak_17198	10.1774
chr1	18760010	18760810	FLAG-ZF-ChIP-seq_peak_3100	10.1482
chr2	9688525	9689091	FLAG-ZF-ChIP-seq_peak_6442	10.1482
chr2	9794751	9795546	FLAG-ZF-ChIP-seq_peak_6457	10.1482
chr3	20723002	20723781	FLAG-ZF-ChIP-seq_peak_11749	10.1482
chr4	14628827	14629843	FLAG-ZF-ChIP-seq_peak_14568	10.1482
chr5	22475296	22475976	FLAG-ZF-ChIP-seq_peak_19115	10.1482
chr5	24620231	24620885	FLAG-ZF-ChIP-seq_peak_19506	10.1482
chr3	7295064	7295933	FLAG-ZF-ChIP-seq_peak_9773	10.1407
chr1	19953614	19954773	FLAG-ZF-ChIP-seq_peak_3322	10.1363
chr1	24805916	24807190	FLAG-ZF-ChIP-seq_peak_4204	10.119
chr2	4141415	4142698	FLAG-ZF-ChIP-seq_peak_5716a	10.119
chr2	17989367	17990028	FLAG-ZF-ChIP-seq_peak_7905	10.119
chr5	16924176	16925124	FLAG-ZF-ChIP-seq_peak_18121	10.119
chr5	17020818	17021805	FLAG-ZF-ChIP-seq_peak_18138	10.119
chr1	5384836	5385800	FLAG-ZF-ChIP-seq_peak_1141	10.0898
chr1	17075464	17076690	FLAG-ZF-ChIP-seq_peak_2795	10.0898
chr1	29840996	29842305	FLAG-ZF-ChIP-seq_peak_5156	10.0898
chr3	17907545	17908548	FLAG-ZF-ChIP-seq_peak_11234	10.0898
chr5	7280852	7281531	FLAG-ZF-ChIP-seq_peak_16873	10.0898
chr5	7831233	7832112	FLAG-ZF-ChIP-seq_peak_16986	10.0898
chr5	24518324	24519123	FLAG-ZF-ChIP-seq_peak_19485	10.0898
chr3	21378849	21379425	FLAG-ZF-ChIP-seq_peak_11888	10.0895
chr3	4574228	4574975	FLAG-ZF-ChIP-seq_peak_9217	10.0803
chr1	16233956	16234711	FLAG-ZF-ChIP-seq_peak_2697	10.076
chr3	18653729	18654610	FLAG-ZF-ChIP-seq_peak_11368	10.0748
chr3	21837069	21838723	FLAG-ZF-ChIP-seq_peak_11987a	10.0748
chr3	8036086	8036947	FLAG-ZF-ChIP-seq_peak_9923	10.063
chr1	9152847	9153680	FLAG-ZF-ChIP-seq_peak_1840	10.0606
chr2	7439969	7440700	FLAG-ZF-ChIP-seq_peak_6070	10.0606
chr4	145293	145934	FLAG-ZF-ChIP-seq_peak_12384	10.0606
chr4	253495	254194	FLAG-ZF-ChIP-seq_peak_12413	10.0606
chr5	331869	332436	FLAG-ZF-ChIP-seq_peak_15488	10.0606
chr5	3586898	3587496	FLAG-ZF-ChIP-seq_peak_16170	10.0606
chr3	6865397	6866364	FLAG-ZF-ChIP-seq_peak_9693	10.0436
chr5	2368734	2369696	FLAG-ZF-ChIP-seq_peak_15917	10.0381
chr3	22494445	22495222	FLAG-ZF-ChIP-seq_peak_12129	10.0361
chr1	19049284	19050049	FLAG-ZF-ChIP-seq_peak_3157	10.0314
chr2	15019185	15019854	FLAG-ZF-ChIP-seq_peak_7340	10.0199
chr5	18764362	18765406	FLAG-ZF-ChIP-seq_peak_18437a	10.0138
chr2	14781222	14781956	FLAG-ZF-ChIP-seq_peak_7284	10.0022
chr4	12171975	12172788	FLAG-ZF-ChIP-seq_peak_14062	10.0022
chr5	20672939	20673766	FLAG-ZF-ChIP-seq_peak_18776	9.99576
chr4	12579695	12580465	FLAG-ZF-ChIP-seq_peak_14134	9.98181
chr3	14707346	14707933	FLAG-ZF-ChIP-seq_peak_10729	9.97293
chr4	13337210	13337809	FLAG-ZF-ChIP-seq_peak_14305	9.97293
chr1	10027058	10027866	FLAG-ZF-ChIP-seq_peak_2022	9.94372
chr1	20995486	20996605	FLAG-ZF-ChIP-seq_peak_3510a	9.94372
chr2	17734443	17735649	FLAG-ZF-ChIP-seq_peak_7850a	9.94372
chr4	1569245	1569936	FLAG-ZF-ChIP-seq_peak_12641	9.94372
chr5	22622997	22623962	FLAG-ZF-ChIP-seq_peak_19137	9.94372
chr5	24994139	24995170	FLAG-ZF-ChIP-seq_peak_19574	9.94372
chr3	18909587	18910749	FLAG-ZF-ChIP-seq_peak_11421a	9.94306
chr5	4255660	4256253	FLAG-ZF-ChIP-seq_peak_16303	9.93085
chr4	15173988	15175000	FLAG-ZF-ChIP-seq_peak_14673	9.91551
chr3	4947812	4948538	FLAG-ZF-ChIP-seq_peak_9302	9.9145
chr3	15904691	15905619	FLAG-ZF-ChIP-seq_peak_10901	9.9145
chr3	16547625	16548631	FLAG-ZF-ChIP-seq_peak_10997	9.9145
chr4	18335232	18336000	FLAG-ZF-ChIP-seq_peak_15363	9.9145
chr5	4166351	4167357	FLAG-ZF-ChIP-seq_peak_16287	9.89745
chr1	5325070	5326786	FLAG-ZF-ChIP-seq_peak_1126a	9.88763
chr4	14800218	14800961	FLAG-ZF-ChIP-seq_peak_14594	9.88529
chr5	17608030	17608514	FLAG-ZF-ChIP-seq_peak_18247	9.88529
chr3	13164909	13165746	FLAG-ZF-ChIP-seq_peak_10641	9.885
chr1	2984065	2984741	FLAG-ZF-ChIP-seq_peak_639	9.85607
chr3	17924379	17925159	FLAG-ZF-ChIP-seq_peak_11238	9.85607
chr4	7627898	7628664	FLAG-ZF-ChIP-seq_peak_13241	9.85607
chr5	21613665	21614239	FLAG-ZF-ChIP-seq_peak_18963	9.85607
chr1	12326964	12327897	FLAG-ZF-ChIP-seq_peak_2400	9.8546
chr1	3943025	3943717	FLAG-ZF-ChIP-seq_peak_841	9.83943
chr2	10313424	10314120	FLAG-ZF-ChIP-seq_peak_6552	9.79987
chr1	18197707	18198321	FLAG-ZF-ChIP-seq_peak_3001	9.79764
chr2	19151210	19152239	FLAG-ZF-ChIP-seq_peak_8143a	9.79764
chr3	20381456	20382254	FLAG-ZF-ChIP-seq_peak_11683	9.79764
chr4	9030216	9031007	FLAG-ZF-ChIP-seq_peak_13500	9.79764
chr4	11639540	11640304	FLAG-ZF-ChIP-seq_peak_13954	9.79764
chr5	16315628	16316740	FLAG-ZF-ChIP-seq_peak_18003a	9.79764
chr4	18426629	18427423	FLAG-ZF-ChIP-seq_peak_15383	9.77298
chr1	9205600	9206167	FLAG-ZF-ChIP-seq_peak_1850	9.76842
chr1	24766599	24767236	FLAG-ZF-ChIP-seq_peak_4199	9.76842
chr1	27885827	27886475	FLAG-ZF-ChIP-seq_peak_4794	9.76842
chr5	3452028	3452669	FLAG-ZF-ChIP-seq_peak_16146	9.76842
chr4	16867633	16868274	FLAG-ZF-ChIP-seq_peak_15050	9.75813
chr5	16663372	16664176	FLAG-ZF-ChIP-seq_peak_18070	9.75196
chr3	16207102	16207836	FLAG-ZF-ChIP-seq_peak_10942	9.73921
chr5	8087934	8088585	FLAG-ZF-ChIP-seq_peak_17024	9.73921
chr5	22072774	22073898	FLAG-ZF-ChIP-seq_peak_19047a	9.73921
chr1	17989641	17990451	FLAG-ZF-ChIP-seq_peak_2959	9.73176
chr2	6035611	6036493	FLAG-ZF-ChIP-seq_peak_5875a	9.73094
chr2	17754031	17755242	FLAG-ZF-ChIP-seq_peak_7855a	9.71868
chr1	4209123	4210077	FLAG-ZF-ChIP-seq_peak_902	9.70999
chr1	13168592	13169621	FLAG-ZF-ChIP-seq_peak_2505	9.70999
chr1	28243102	28243520	FLAG-ZF-ChIP-seq_peak_4864	9.70999
chr5	24788943	24789579	FLAG-ZF-ChIP-seq_peak_19538	9.70999
chr5	9192085	9192807	FLAG-ZF-ChIP-seq_peak_17215	9.70196
chr1	27850918	27851664	FLAG-ZF-ChIP-seq_peak_4786	9.69543
chr1	6655870	6656736	FLAG-ZF-ChIP-seq_peak_1389	9.68284
chr1	22651450	22652352	FLAG-ZF-ChIP-seq_peak_3784	9.68078
chr2	1054478	1055272	FLAG-ZF-ChIP-seq_peak_5466	9.68078
chr3	15685342	15685949	FLAG-ZF-ChIP-seq_peak_10860	9.68078
chr5	15915649	15916417	FLAG-ZF-ChIP-seq_peak_17925	9.68078
chr3	10424632	10425325	FLAG-ZF-ChIP-seq_peak_10333	9.66589
chr3	466396	467733	FLAG-ZF-ChIP-seq_peak_8378	9.65322
chr3	19681533	19682259	FLAG-ZF-ChIP-seq_peak_11577	9.62687
chr1	11293586	11294259	FLAG-ZF-ChIP-seq_peak_2230	9.62234
chr3	671807	672861	FLAG-ZF-ChIP-seq_peak_8427	9.62234
chr5	25992152	25992999	FLAG-ZF-ChIP-seq_peak_19784	9.62234
chr4	17515009	17515886	FLAG-ZF-ChIP-seq_peak_15193	9.61808
chr3	17001599	17002356	FLAG-ZF-ChIP-seq_peak_11075	9.60087
chr1	19101448	19102154	FLAG-ZF-ChIP-seq_peak_3170	9.59313
chr1	23277374	23278055	FLAG-ZF-ChIP-seq_peak_3909	9.59313
chr1	27428208	27428735	FLAG-ZF-ChIP-seq_peak_4704	9.59313
chr2	9497059	9498096	FLAG-ZF-ChIP-seq_peak_6406	9.59313
chr2	15564355	15565125	FLAG-ZF-ChIP-seq_peak_7449	9.59313
chr3	10914688	10915342	FLAG-ZF-ChIP-seq_peak_10405	9.59313
chr5	23061755	23062556	FLAG-ZF-ChIP-seq_peak_19216	9.59313
chr4	16785876	16786877	FLAG-ZF-ChIP-seq_peak_15030	9.57476
chr1	8725942	8726799	FLAG-ZF-ChIP-seq_peak_1765	9.56391
chr1	9313911	9314816	FLAG-ZF-ChIP-seq_peak_1882	9.56391
chr1	24106997	24107649	FLAG-ZF-ChIP-seq_peak_4073	9.56391
chr5	3947607	3948192	FLAG-ZF-ChIP-seq_peak_16242	9.56391
chr5	7321528	7322108	FLAG-ZF-ChIP-seq_peak_16880	9.56391
chr5	16558372	16559007	FLAG-ZF-ChIP-seq_peak_18050	9.56391
chr5	24341428	24342289	FLAG-ZF-ChIP-seq_peak_19445	9.56391
chr1	30053917	30054907	FLAG-ZF-ChIP-seq_peak_5205a	9.55985
chr5	1547177	1547924	FLAG-ZF-ChIP-seq_peak_15754	9.55231
chr1	11455847	11457394	FLAG-ZF-ChIP-seq_peak_2262a	9.5347
chr1	28650716	28651934	FLAG-ZF-ChIP-seq_peak_4932	9.5347
chr3	2068360	2068972	FLAG-ZF-ChIP-seq_peak_8708	9.5347
chr3	11793977	11794925	FLAG-ZF-ChIP-seq_peak_10518	9.5347
chr5	389917	390459	FLAG-ZF-ChIP-seq_peak_15503	9.5347
chr5	3502885	3503657	FLAG-ZF-ChIP-seq_peak_16156	9.5347
chr5	6366617	6367379	FLAG-ZF-ChIP-seq_peak_16698	9.5347
chr5	8643407	8644141	FLAG-ZF-ChIP-seq_peak_17124	9.5347
chr5	23739945	23740643	FLAG-ZF-ChIP-seq_peak_19350	9.5347
chr4	14059769	14060396	FLAG-ZF-ChIP-seq_peak_14465	9.52517
chr4	5965114	5965604	FLAG-ZF-ChIP-seq_peak_12978	9.51611
chr1	8337981	8338815	FLAG-ZF-ChIP-seq_peak_1699	9.50548
chr2	14680864	14681557	FLAG-ZF-ChIP-seq_peak_7267	9.50548
chr4	1130621	1131289	FLAG-ZF-ChIP-seq_peak_12563	9.50548
chr5	6046041	6046548	FLAG-ZF-ChIP-seq_peak_16631	9.50548
chr5	7804077	7805593	FLAG-ZF-ChIP-seq_peak_16978a	9.50548
chr5	19210582	19211579	FLAG-ZF-ChIP-seq_peak_18514	9.49156
chr3	4410787	4412252	FLAG-ZF-ChIP-seq_peak_9184a	9.48371
chr1	7889863	7890669	FLAG-ZF-ChIP-seq_peak_1612	9.47965
chr1	6753781	6754573	FLAG-ZF-ChIP-seq_peak_1414	9.47627
chr2	11456969	11457890	FLAG-ZF-ChIP-seq_peak_6728	9.47627
chr3	10061128	10062372	FLAG-ZF-ChIP-seq_peak_10262	9.47627
chr3	20453918	20454701	FLAG-ZF-ChIP-seq_peak_11696	9.47627
chr5	21598234	21599160	FLAG-ZF-ChIP-seq_peak_18958	9.47482
chr1	8270778	8272917	FLAG-ZF-ChIP-seq_peak_1691a	9.46478
chr1	1085914	1087018	FLAG-ZF-ChIP-seq_peak_237	9.44705
chr1	28614716	28615467	FLAG-ZF-ChIP-seq_peak_4923	9.44705
chr2	16923251	16923949	FLAG-ZF-ChIP-seq_peak_7697	9.44705
chr3	18853621	18854228	FLAG-ZF-ChIP-seq_peak_11406	9.44705
chr4	9688843	9689644	FLAG-ZF-ChIP-seq_peak_13627	9.44705
chr5	8525497	8526125	FLAG-ZF-ChIP-seq_peak_17104	9.44705
chr5	17521719	17522343	FLAG-ZF-ChIP-seq_peak_18231	9.44705
chr3	2120103	2121991	FLAG-ZF-ChIP-seq_peak_8718a	9.44347
chr1	748149	748900	FLAG-ZF-ChIP-seq_peak_163	9.43884
chr4	15933552	15934406	FLAG-ZF-ChIP-seq_peak_14842	9.42971
chr1	11026685	11027499	FLAG-ZF-ChIP-seq_peak_2189	9.42688
chr3	9295117	9295687	FLAG-ZF-ChIP-seq_peak_10134	9.42211
chr1	12474323	12475117	FLAG-ZF-ChIP-seq_peak_2420	9.41783
chr2	13946442	13947141	FLAG-ZF-ChIP-seq_peak_7118	9.41783
chr4	8895215	8895820	FLAG-ZF-ChIP-seq_peak_13478	9.41783
chr4	11200980	11201476	FLAG-ZF-ChIP-seq_peak_13887	9.41783
chr5	22064901	22065797	FLAG-ZF-ChIP-seq_peak_19045	9.41783
chr5	25662390	25663117	FLAG-ZF-ChIP-seq_peak_19714	9.41783
chr1	19982821	19983763	FLAG-ZF-ChIP-seq_peak_3327	9.41317
chr5	22619386	22620305	FLAG-ZF-ChIP-seq_peak_19136	9.40261
chr5	26250375	26251268	FLAG-ZF-ChIP-seq_peak_19825	9.39108
chr3	19977511	19978682	FLAG-ZF-ChIP-seq_peak_11617	9.38862
chr5	7760949	7761658	FLAG-ZF-ChIP-seq_peak_16966	9.38862
chr3	20892980	20893676	FLAG-ZF-ChIP-seq_peak_11784	9.3765
chr4	8653068	8653712	FLAG-ZF-ChIP-seq_peak_13439	9.3765
chr1	17724118	17724876	FLAG-ZF-ChIP-seq_peak_2908	9.37255
chr3	7438655	7439655	FLAG-ZF-ChIP-seq_peak_9807	9.36804
chr1	11169494	11170450	FLAG-ZF-ChIP-seq_peak_2216	9.36162
chr1	24027887	24029457	FLAG-ZF-ChIP-seq_peak_4056a	9.3594
chr3	8987564	8988475	FLAG-ZF-ChIP-seq_peak_10077	9.35551
chr2	10923211	10923909	FLAG-ZF-ChIP-seq_peak_6639	9.35047
chr2	18655582	18656589	FLAG-ZF-ChIP-seq_peak_8025	9.34801
chr5	13596417	13597246	FLAG-ZF-ChIP-seq_peak_17633	9.34585
chr1	3613719	3615255	FLAG-ZF-ChIP-seq_peak_766a	9.33019
chr3	22257122	22258145	FLAG-ZF-ChIP-seq_peak_12063a	9.33019
chr5	3096039	3096758	FLAG-ZF-ChIP-seq_peak_16068	9.33019
chr5	3866817	3867598	FLAG-ZF-ChIP-seq_peak_16228	9.33019
chr5	19167824	19168547	FLAG-ZF-ChIP-seq_peak_18506	9.33019
chr2	12528337	12528998	FLAG-ZF-ChIP-seq_peak_6886	9.32761
chr2	1983382	1984077	FLAG-ZF-ChIP-seq_peak_5571	9.31896
chr4	11183504	11184439	FLAG-ZF-ChIP-seq_peak_13885	9.31463
chr1	24586132	24586934	FLAG-ZF-ChIP-seq_peak_4169	9.30097
chr2	10403939	10404792	FLAG-ZF-ChIP-seq_peak_6566	9.30097
chr5	25597634	25598608	FLAG-ZF-ChIP-seq_peak_19704	9.30097
chr2	7244639	7245552	FLAG-ZF-ChIP-seq_peak_6037	9.28433
chr1	6846123	6846800	FLAG-ZF-ChIP-seq_peak_1434	9.27176
chr1	21095281	21095966	FLAG-ZF-ChIP-seq_peak_3530	9.27176
chr2	15275822	15276536	FLAG-ZF-ChIP-seq_peak_7395	9.27176
chr3	22578729	22579505	FLAG-ZF-ChIP-seq_peak_12155a	9.27176
chr4	10418114	10419001	FLAG-ZF-ChIP-seq_peak_13756	9.27176
chr5	1718824	1719665	FLAG-ZF-ChIP-seq_peak_15792	9.27176
chr5	2278152	2279290	FLAG-ZF-ChIP-seq_peak_15894	9.27176
chr5	3819470	3819979	FLAG-ZF-ChIP-seq_peak_16218	9.27176
chr4	12763980	12764716	FLAG-ZF-ChIP-seq_peak_14169	9.26999
chr1	26468276	26469034	FLAG-ZF-ChIP-seq_peak_4519	9.26073
chr3	14843319	14844091	FLAG-ZF-ChIP-seq_peak_10752	9.24703
chr3	3581864	3582548	FLAG-ZF-ChIP-seq_peak_9020	9.2449
chr1	3236940	3237883	FLAG-ZF-ChIP-seq_peak_688	9.24403
chr4	16744085	16745135	FLAG-ZF-ChIP-seq_peak_15018	9.24316
chr1	26943431	26944449	FLAG-ZF-ChIP-seq_peak_4607a	9.24254
chr3	931823	932320	FLAG-ZF-ChIP-seq_peak_8478	9.24254
chr5	1867896	1868891	FLAG-ZF-ChIP-seq_peak_15818	9.24254
chr5	14646641	14647499	FLAG-ZF-ChIP-seq_peak_17747	9.24254
chr5	24263019	24263809	FLAG-ZF-ChIP-seq_peak_19434	9.24254
chr1	6610768	6611693	FLAG-ZF-ChIP-seq_peak_1379	9.2319
chr2	17765215	17765848	FLAG-ZF-ChIP-seq_peak_7856	9.231
chr5	16883343	16884027	FLAG-ZF-ChIP-seq_peak_18115	9.23056
chr1	9379008	9379859	FLAG-ZF-ChIP-seq_peak_1899	9.23046
chr4	4199618	4200368	FLAG-ZF-ChIP-seq_peak_12839	9.22516
chr1	25348015	25348742	FLAG-ZF-ChIP-seq_peak_4296	9.21887
chr1	6508492	6509148	FLAG-ZF-ChIP-seq_peak_1356	9.21332
chr1	9107353	9108071	FLAG-ZF-ChIP-seq_peak_1829	9.21332
chr5	8085873	8087138	FLAG-ZF-ChIP-seq_peak_17023	9.21332
chr5	24447382	24448151	FLAG-ZF-ChIP-seq_peak_19468	9.21332
chr1	29419510	29420286	FLAG-ZF-ChIP-seq_peak_5077	9.21074
chr5	2555092	2555685	FLAG-ZF-ChIP-seq_peak_15949	9.19042
chr1	3176564	3177314	FLAG-ZF-ChIP-seq_peak_676	9.18411
chr1	3919980	3921281	FLAG-ZF-ChIP-seq_peak_837	9.18411
chr1	11968870	11969511	FLAG-ZF-ChIP-seq_peak_2344	9.18411
chr1	25899486	25900261	FLAG-ZF-ChIP-seq_peak_4408	9.18411
chr2	6293383	6294364	FLAG-ZF-ChIP-seq_peak_5903	9.18411
chr4	7901512	7902329	FLAG-ZF-ChIP-seq_peak_13293	9.18411
chr5	20746892	20747469	FLAG-ZF-ChIP-seq_peak_18791	9.18411
chr2	18901690	18902977	FLAG-ZF-ChIP-seq_peak_8087a	9.18337
chr2	15109902	15111225	FLAG-ZF-ChIP-seq_peak_7365a	9.1756
chr2	10801050	10801705	FLAG-ZF-ChIP-seq_peak_6619	9.17294
chr1	18157280	18157862	FLAG-ZF-ChIP-seq_peak_2995	9.15489
chr3	810150	811088	FLAG-ZF-ChIP-seq_peak_8451	9.15489
chr3	7384085	7384635	FLAG-ZF-ChIP-seq_peak_9789	9.15489
chr3	23438414	23439337	FLAG-ZF-ChIP-seq_peak_12336	9.15489
chr5	16705054	16705616	FLAG-ZF-ChIP-seq_peak_18080	9.15489
chr5	23816499	23817002	FLAG-ZF-ChIP-seq_peak_19369	9.15489
chr5	23830260	23830851	FLAG-ZF-ChIP-seq_peak_19370	9.15489
chr4	1092189	1093540	FLAG-ZF-ChIP-seq_peak_12555	9.14226
chr1	2174064	2176170	FLAG-ZF-ChIP-seq_peak_465a	9.14092
chr1	20432587	20433295	FLAG-ZF-ChIP-seq_peak_3406	9.12623
chr1	16907014	16907570	FLAG-ZF-ChIP-seq_peak_2771	9.12568
chr1	28058136	28058753	FLAG-ZF-ChIP-seq_peak_4827	9.12568
chr3	420484	422092	FLAG-ZF-ChIP-seq_peak_8368a	9.12568
chr3	7643929	7644612	FLAG-ZF-ChIP-seq_peak_9846	9.12568
chr4	5769342	5769907	FLAG-ZF-ChIP-seq_peak_12959	9.12568
chr5	5481840	5482482	FLAG-ZF-ChIP-seq_peak_16530	9.12568
chr2	12627230	12627986	FLAG-ZF-ChIP-seq_peak_6910	9.12466
chr1	10128421	10129422	FLAG-ZF-ChIP-seq_peak_2033a	9.12362
chr5	24421035	24422040	FLAG-ZF-ChIP-seq_peak_19460	9.11243
chr4	9136892	9137778	FLAG-ZF-ChIP-seq_peak_13528	9.10765
chr1	22943338	22944036	FLAG-ZF-ChIP-seq_peak_3848	9.09646
chr1	23239681	23240375	FLAG-ZF-ChIP-seq_peak_3901	9.09646
chr2	9344043	9344910	FLAG-ZF-ChIP-seq_peak_6379	9.09646
chr2	18806983	18808293	FLAG-ZF-ChIP-seq_peak_8068a	9.09646
chr3	13207982	13208533	FLAG-ZF-ChIP-seq_peak_10644	9.09646
chr5	7063173	7064049	FLAG-ZF-ChIP-seq_peak_16832	9.09212
chr1	29927406	29927855	FLAG-ZF-ChIP-seq_peak_5175	9.08599
chr5	3561544	3562370	FLAG-ZF-ChIP-seq_peak_16166	9.06907
chr1	4960313	4961928	FLAG-ZF-ChIP-seq_peak_1042a	9.06725
chr1	11711975	11712568	FLAG-ZF-ChIP-seq_peak_2299	9.06725
chr2	16696045	16696496	FLAG-ZF-ChIP-seq_peak_7642	9.06725
chr3	21885213	21886053	FLAG-ZF-ChIP-seq_peak_11991	9.05886
chr2	6311903	6312737	FLAG-ZF-ChIP-seq_peak_5905	9.05204
chr4	13712570	13713338	FLAG-ZF-ChIP-seq_peak_14396	9.04538
chr1	6156661	6157377	FLAG-ZF-ChIP-seq_peak_1292	9.03803
chr1	11191408	11192499	FLAG-ZF-ChIP-seq_peak_2218a	9.03803
chr1	18129140	18129806	FLAG-ZF-ChIP-seq_peak_2991	9.03803
chr1	25216686	25217314	FLAG-ZF-ChIP-seq_peak_4266	9.03803
chr1	29402083	29402541	FLAG-ZF-ChIP-seq_peak_5075	9.03803
chr5	456248	456836	FLAG-ZF-ChIP-seq_peak_15523	9.03803
chr5	6531362	6532055	FLAG-ZF-ChIP-seq_peak_16727	9.03803
chr5	21054312	21054905	FLAG-ZF-ChIP-seq_peak_18845	9.03803
chr2	716991	717681	FLAG-ZF-ChIP-seq_peak_5403	9.02989
chr5	22410118	22411316	FLAG-ZF-ChIP-seq_peak_19106	9.02704
chr4	16707253	16707925	FLAG-ZF-ChIP-seq_peak_15012	9.02478
chr1	22911810	22912633	FLAG-ZF-ChIP-seq_peak_3840	9.02296
chr4	13557221	13558144	FLAG-ZF-ChIP-seq_peak_14352	9.00967
chr1	26724312	26724800	FLAG-ZF-ChIP-seq_peak_4566	9.00881
chr1	28759181	28760105	FLAG-ZF-ChIP-seq_peak_4949	9.00881
chr3	738585	739194	FLAG-ZF-ChIP-seq_peak_8441	9.00881
chr3	6062401	6063276	FLAG-ZF-ChIP-seq_peak_9523	9.00881
chr5	9898246	9898917	FLAG-ZF-ChIP-seq_peak_17334	9.00881
chr5	9249807	9250634	FLAG-ZF-ChIP-seq_peak_17223	9.00463
chr1	18781737	18782674	FLAG-ZF-ChIP-seq_peak_3107	8.99971
chr5	4349634	4350322	FLAG-ZF-ChIP-seq_peak_16326	8.99768
chr2	9903954	9904552	FLAG-ZF-ChIP-seq_peak_6484	8.99278
chr4	8042818	8043718	FLAG-ZF-ChIP-seq_peak_13323	8.99153
chr1	28649599	28650604	FLAG-ZF-ChIP-seq_peak_4931	8.98962
chr4	12786445	12787222	FLAG-ZF-ChIP-seq_peak_14175	8.98187
chr1	12107310	12107960	FLAG-ZF-ChIP-seq_peak_2366	8.9796
chr1	12745415	12746074	FLAG-ZF-ChIP-seq_peak_2450	8.9796
chr1	25284779	25285273	FLAG-ZF-ChIP-seq_peak_4284	8.9796
chr2	10228094	10228906	FLAG-ZF-ChIP-seq_peak_6543	8.9796
chr3	1438922	1440476	FLAG-ZF-ChIP-seq_peak_8578a	8.9796
chr4	15992348	15992847	FLAG-ZF-ChIP-seq_peak_14859	8.9796
chr5	4928355	4929629	FLAG-ZF-ChIP-seq_peak_16439a	8.9796
chr5	14187802	14188320	FLAG-ZF-ChIP-seq_peak_17704	8.9796
chr2	6814349	6814969	FLAG-ZF-ChIP-seq_peak_5960	8.97846
chr2	11978264	11979227	FLAG-ZF-ChIP-seq_peak_6802	8.97708
chr1	3327948	3328527	FLAG-ZF-ChIP-seq_peak_706	8.95045
chr2	299219	299921	FLAG-ZF-ChIP-seq_peak_5330	8.95038
chr3	5897751	5898436	FLAG-ZF-ChIP-seq_peak_9488	8.95038
chr4	475137	475772	FLAG-ZF-ChIP-seq_peak_12450	8.95038
chr5	16520410	16520997	FLAG-ZF-ChIP-seq_peak_18044	8.95038
chr3	21408577	21409354	FLAG-ZF-ChIP-seq_peak_11894	8.94859
chr1	11156406	11157001	FLAG-ZF-ChIP-seq_peak_2212	8.92218
chr4	426216	427529	FLAG-ZF-ChIP-seq_peak_12442	8.92117
chr5	21087829	21088616	FLAG-ZF-ChIP-seq_peak_18853	8.92117
chr5	24853340	24854054	FLAG-ZF-ChIP-seq_peak_19553	8.92117
chr4	16956129	16956619	FLAG-ZF-ChIP-seq_peak_15067	8.92021
chr3	9861618	9862231	FLAG-ZF-ChIP-seq_peak_10223	8.91549
chr2	17242348	17242983	FLAG-ZF-ChIP-seq_peak_7755	8.90939
chr1	5035454	5036364	FLAG-ZF-ChIP-seq_peak_1062	8.90768
chr1	207358	208140	FLAG-ZF-ChIP-seq_peak_48	8.89195
chr1	8183299	8183849	FLAG-ZF-ChIP-seq_peak_1677	8.89195
chr2	9150034	9150656	FLAG-ZF-ChIP-seq_peak_6352	8.89195
chr3	8029339	8030438	FLAG-ZF-ChIP-seq_peak_9921	8.89195
chr4	15005577	15006685	FLAG-ZF-ChIP-seq_peak_14642	8.89195
chr5	19002932	19003799	FLAG-ZF-ChIP-seq_peak_18480	8.89195
chr5	19461862	19462710	FLAG-ZF-ChIP-seq_peak_18567	8.89195
chr5	21227523	21228237	FLAG-ZF-ChIP-seq_peak_18884	8.89195
chr2	15028708	15029307	FLAG-ZF-ChIP-seq_peak_7345	8.88229
chr5	3350277	3350764	FLAG-ZF-ChIP-seq_peak_16126	8.86965
chr5	17218849	17219474	FLAG-ZF-ChIP-seq_peak_18180	8.86308
chr1	294850	295399	FLAG-ZF-ChIP-seq_peak_66	8.86274
chr1	8589060	8589941	FLAG-ZF-ChIP-seq_peak_1734	8.86274
chr1	10340253	10341012	FLAG-ZF-ChIP-seq_peak_2070	8.86274
chr1	25863215	25863841	FLAG-ZF-ChIP-seq_peak_4400	8.86274
chr2	14147348	14148092	FLAG-ZF-ChIP-seq_peak_7149	8.86274
chr3	49603	50125	FLAG-ZF-ChIP-seq_peak_8285	8.86274
chr3	19437387	19437951	FLAG-ZF-ChIP-seq_peak_11523	8.86274
chr4	673634	674194	FLAG-ZF-ChIP-seq_peak_12486	8.86274
chr5	20246889	20247610	FLAG-ZF-ChIP-seq_peak_18712	8.86274
chr5	20529412	20530248	FLAG-ZF-ChIP-seq_peak_18751	8.86274
chr3	8194415	8195105	FLAG-ZF-ChIP-seq_peak_9945	8.86241
chr2	3175417	3176080	FLAG-ZF-ChIP-seq_peak_5684	8.85689
chr3	7978089	7979013	FLAG-ZF-ChIP-seq_peak_9913a	8.83508
chr1	24172387	24173986	FLAG-ZF-ChIP-seq_peak_4095a	8.83352
chr2	11024269	11024950	FLAG-ZF-ChIP-seq_peak_6658	8.83352
chr2	11271112	11271927	FLAG-ZF-ChIP-seq_peak_6689	8.83352
chr3	7586002	7586582	FLAG-ZF-ChIP-seq_peak_9835	8.83352
chr4	7732796	7733729	FLAG-ZF-ChIP-seq_peak_13264	8.83352
chr5	7467806	7468282	FLAG-ZF-ChIP-seq_peak_16913	8.83352
chr5	12202420	12202923	FLAG-ZF-ChIP-seq_peak_17543	8.83352
chr2	15024465	15025091	FLAG-ZF-ChIP-seq_peak_7343	8.83308
chr3	3353328	3354242	FLAG-ZF-ChIP-seq_peak_8960	8.83232
chr3	4120930	4121381	FLAG-ZF-ChIP-seq_peak_9134	8.83232
chr2	17311544	17312361	FLAG-ZF-ChIP-seq_peak_7766	8.81293
chr1	17021291	17021898	FLAG-ZF-ChIP-seq_peak_2792	8.80431
chr1	20860335	20860948	FLAG-ZF-ChIP-seq_peak_3479	8.80431
chr1	23785987	23787500	FLAG-ZF-ChIP-seq_peak_4003a	8.80431
chr4	5717713	5718490	FLAG-ZF-ChIP-seq_peak_12944	8.80431
chr4	10219416	10220321	FLAG-ZF-ChIP-seq_peak_13723	8.80431
chr4	15877163	15877777	FLAG-ZF-ChIP-seq_peak_14826	8.80431
chr5	1067140	1067640	FLAG-ZF-ChIP-seq_peak_15649	8.80431
chr5	7850049	7850657	FLAG-ZF-ChIP-seq_peak_16989	8.80431
chr5	9738998	9739878	FLAG-ZF-ChIP-seq_peak_17307a	8.80431
chr5	19604100	19605003	FLAG-ZF-ChIP-seq_peak_18586	8.80431
chr5	23039127	23040281	FLAG-ZF-ChIP-seq_peak_19211a	8.80431
chr1	30117732	30118384	FLAG-ZF-ChIP-seq_peak_5221	8.80407
chr2	15409354	15409948	FLAG-ZF-ChIP-seq_peak_7419	8.79431
chr3	10178730	10179567	FLAG-ZF-ChIP-seq_peak_10285	8.79425
chr3	11037951	11038509	FLAG-ZF-ChIP-seq_peak_10425	8.77833
chr3	11240842	11241436	FLAG-ZF-ChIP-seq_peak_10456	8.77833
chr1	24649828	24650550	FLAG-ZF-ChIP-seq_peak_4185	8.77509
chr2	961321	962245	FLAG-ZF-ChIP-seq_peak_5444	8.77509
chr2	10042521	10043062	FLAG-ZF-ChIP-seq_peak_6508	8.77509
chr1	7598985	7599726	FLAG-ZF-ChIP-seq_peak_1565	8.74995
chr3	6793448	6794749	FLAG-ZF-ChIP-seq_peak_9674a	8.74587
chr3	9511459	9512352	FLAG-ZF-ChIP-seq_peak_10166	8.74587
chr3	11134132	11134714	FLAG-ZF-ChIP-seq_peak_10439	8.74587
chr5	2160507	2161407	FLAG-ZF-ChIP-seq_peak_15872	8.74587
chr5	10611657	10612227	FLAG-ZF-ChIP-seq_peak_17391	8.74587
chr4	12241144	12242341	FLAG-ZF-ChIP-seq_peak_14074	8.74283
chr1	22973542	22974901	FLAG-ZF-ChIP-seq_peak_3859a	8.73099
chr4	18431448	18432109	FLAG-ZF-ChIP-seq_peak_15384	8.719
chr1	3859941	3861034	FLAG-ZF-ChIP-seq_peak_817	8.71666
chr1	5740137	5740855	FLAG-ZF-ChIP-seq_peak_1218	8.71666
chr3	800348	801018	FLAG-ZF-ChIP-seq_peak_8449	8.71666
chr3	22348302	22349033	FLAG-ZF-ChIP-seq_peak_12089	8.71666
chr4	14104986	14105683	FLAG-ZF-ChIP-seq_peak_14475	8.71666
chr4	14461157	14461774	FLAG-ZF-ChIP-seq_peak_14535	8.71666
chr4	15947988	15948614	FLAG-ZF-ChIP-seq_peak_14847	8.71666
chr4	16108778	16109860	FLAG-ZF-ChIP-seq_peak_14888	8.71666
chr5	17121197	17121883	FLAG-ZF-ChIP-seq_peak_18161	8.71666
chr5	19226303	19227189	FLAG-ZF-ChIP-seq_peak_18519	8.71666
chr1	1114004	1114996	FLAG-ZF-ChIP-seq_peak_245	8.70977
chr2	18482976	18483636	FLAG-ZF-ChIP-seq_peak_7992	8.70464
chr3	14309120	14309871	FLAG-ZF-ChIP-seq_peak_10705	8.6932
chr2	13855923	13856794	FLAG-ZF-ChIP-seq_peak_7102	8.69127
chr3	18857552	18857978	FLAG-ZF-ChIP-seq_peak_11408	8.69127
chr1	26366074	26366876	FLAG-ZF-ChIP-seq_peak_4499	8.68744
chr1	29337085	29337842	FLAG-ZF-ChIP-seq_peak_5066	8.68744
chr2	6133104	6133566	FLAG-ZF-ChIP-seq_peak_5883	8.68744
chr2	8107684	8108122	FLAG-ZF-ChIP-seq_peak_6188	8.68744
chr5	7496482	7497349	FLAG-ZF-ChIP-seq_peak_16921	8.68744
chr2	12525336	12526003	FLAG-ZF-ChIP-seq_peak_6885	8.68433
chr2	9069127	9070691	FLAG-ZF-ChIP-seq_peak_6332a	8.68246
chr3	19749059	19749802	FLAG-ZF-ChIP-seq_peak_11588	8.68134
chr5	24964539	24965453	FLAG-ZF-ChIP-seq_peak_19569	8.67829
chr5	26421358	26422463	FLAG-ZF-ChIP-seq_peak_19869	8.67712
chr5	2649510	2650301	FLAG-ZF-ChIP-seq_peak_15968	8.67191
chr4	1499847	1501050	FLAG-ZF-ChIP-seq_peak_12634a	8.67144
chr2	16770858	16771714	FLAG-ZF-ChIP-seq_peak_7657	8.66161
chr1	26009590	26011083	FLAG-ZF-ChIP-seq_peak_4426a	8.65823
chr3	4539863	4540453	FLAG-ZF-ChIP-seq_peak_9215	8.65823
chr3	4851491	4852198	FLAG-ZF-ChIP-seq_peak_9278	8.65823
chr3	22687096	22688445	FLAG-ZF-ChIP-seq_peak_12174a	8.65823
chr4	728742	729285	FLAG-ZF-ChIP-seq_peak_12496	8.65823
chr4	2482936	2483668	FLAG-ZF-ChIP-seq_peak_12732	8.65823
chr5	8404917	8405471	FLAG-ZF-ChIP-seq_peak_17070	8.65823
chr1	12942365	12942861	FLAG-ZF-ChIP-seq_peak_2464	8.65788
chr5	14138388	14138922	FLAG-ZF-ChIP-seq_peak_17698	8.65076
chr5	26502370	26504043	FLAG-ZF-ChIP-seq_peak_19890a	8.64756
chr1	8552584	8553241	FLAG-ZF-ChIP-seq_peak_1729	8.64707
chr5	25878303	25878796	FLAG-ZF-ChIP-seq_peak_19762	8.64246
chr4	15140491	15141093	FLAG-ZF-ChIP-seq_peak_14662	8.63742
chr1	29226280	29226900	FLAG-ZF-ChIP-seq_peak_5035	8.63163
chr3	18591785	18592343	FLAG-ZF-ChIP-seq_peak_11359	8.62901
chr4	13312167	13312979	FLAG-ZF-ChIP-seq_peak_14297	8.62901
chr5	7779861	7780492	FLAG-ZF-ChIP-seq_peak_16970	8.62559
chr1	3995244	3995642	FLAG-ZF-ChIP-seq_peak_855	8.61716
chr4	9858794	9859561	FLAG-ZF-ChIP-seq_peak_13659	8.61539
chr1	1391888	1393084	FLAG-ZF-ChIP-seq_peak_302	8.5998
chr1	17825336	17825808	FLAG-ZF-ChIP-seq_peak_2925	8.5998
chr1	19044979	19045682	FLAG-ZF-ChIP-seq_peak_3154	8.5998
chr4	9499887	9500742	FLAG-ZF-ChIP-seq_peak_13590	8.5998
chr5	15317951	15318486	FLAG-ZF-ChIP-seq_peak_17844	8.5998
chr5	23231073	23232019	FLAG-ZF-ChIP-seq_peak_19246	8.59888
chr4	17993084	17993689	FLAG-ZF-ChIP-seq_peak_15298	8.5949
chr1	21251607	21252296	FLAG-ZF-ChIP-seq_peak_3563	8.5891
chr3	18422436	18423198	FLAG-ZF-ChIP-seq_peak_11321	8.5858
chr1	1269313	1270079	FLAG-ZF-ChIP-seq_peak_276	8.57058
chr1	21937387	21938263	FLAG-ZF-ChIP-seq_peak_3668	8.57058
chr3	5923722	5924337	FLAG-ZF-ChIP-seq_peak_9494	8.57058
chr3	20538625	20539794	FLAG-ZF-ChIP-seq_peak_11713a	8.57058
chr3	20589209	20590113	FLAG-ZF-ChIP-seq_peak_11727	8.57058
chr5	23970373	23971146	FLAG-ZF-ChIP-seq_peak_19385	8.57058
chr5	21161025	21161653	FLAG-ZF-ChIP-seq_peak_18876	8.55382
chr4	17180758	17181831	FLAG-ZF-ChIP-seq_peak_15120	8.54722
chr3	5090301	5091072	FLAG-ZF-ChIP-seq_peak_9322	8.54342
chr1	25095138	25095810	FLAG-ZF-ChIP-seq_peak_4245	8.54136
chr1	28007844	28008484	FLAG-ZF-ChIP-seq_peak_4820	8.54136
chr3	4788891	4789473	FLAG-ZF-ChIP-seq_peak_9263	8.54136
chr5	16050630	16051321	FLAG-ZF-ChIP-seq_peak_17950	8.54136
chr5	26259648	26260130	FLAG-ZF-ChIP-seq_peak_19827	8.54136
chr3	10580323	10582557	FLAG-ZF-ChIP-seq_peak_10355a	8.53354
chr1	18777751	18778703	FLAG-ZF-ChIP-seq_peak_3104	8.52087
chr3	18088306	18089002	FLAG-ZF-ChIP-seq_peak_11269	8.51782
chr1	22548285	22548851	FLAG-ZF-ChIP-seq_peak_3766	8.51215
chr2	13623761	13624440	FLAG-ZF-ChIP-seq_peak_7060	8.51215
chr5	17851639	17852435	FLAG-ZF-ChIP-seq_peak_18293	8.51215
chr5	3238925	3239458	FLAG-ZF-ChIP-seq_peak_16098	8.51201
chr3	20987773	20988632	FLAG-ZF-ChIP-seq_peak_11801	8.51027
chr5	17709023	17709703	FLAG-ZF-ChIP-seq_peak_18263	8.49475
chr4	13307084	13307867	FLAG-ZF-ChIP-seq_peak_14295	8.49457
chr3	22489265	22489896	FLAG-ZF-ChIP-seq_peak_12126	8.49385
chr4	3887404	3888183	FLAG-ZF-ChIP-seq_peak_12827	8.4922
chr5	17220218	17221092	FLAG-ZF-ChIP-seq_peak_18182	8.49029
chr3	997514	998175	FLAG-ZF-ChIP-seq_peak_8497	8.48293
chr3	10409603	10410085	FLAG-ZF-ChIP-seq_peak_10332	8.48293
chr3	18083594	18084107	FLAG-ZF-ChIP-seq_peak_11267	8.48293
chr3	22284200	22284714	FLAG-ZF-ChIP-seq_peak_12071	8.48293
chr5	3783690	3784612	FLAG-ZF-ChIP-seq_peak_16212a	8.48293
chr5	5501058	5502169	FLAG-ZF-ChIP-seq_peak_16537	8.48293
chr1	3574859	3575584	FLAG-ZF-ChIP-seq_peak_758	8.47611
chr1	7448075	7449157	FLAG-ZF-ChIP-seq_peak_1536	8.47463
chr1	7908566	7909417	FLAG-ZF-ChIP-seq_peak_1615a	8.47135
chr5	17431442	17432241	FLAG-ZF-ChIP-seq_peak_18214	8.46938
chr1	18984235	18984910	FLAG-ZF-ChIP-seq_peak_3138	8.46863
chr1	50832	51428	FLAG-ZF-ChIP-seq_peak_12	8.4658
chr1	7546991	7547771	FLAG-ZF-ChIP-seq_peak_1556	8.46416
chr1	22871175	22871692	FLAG-ZF-ChIP-seq_peak_3827	8.46048
chr1	909495	909988	FLAG-ZF-ChIP-seq_peak_194	8.45372
chr1	25002281	25003636	FLAG-ZF-ChIP-seq_peak_4232a	8.45372
chr2	16407192	16407703	FLAG-ZF-ChIP-seq_peak_7583	8.45372
chr2	17435804	17436534	FLAG-ZF-ChIP-seq_peak_7788	8.45372
chr3	700609	701720	FLAG-ZF-ChIP-seq_peak_8432	8.45372
chr5	15328914	15329782	FLAG-ZF-ChIP-seq_peak_17846	8.45372
chr3	7102035	7102730	FLAG-ZF-ChIP-seq_peak_9743	8.44232
chr1	18268419	18269586	FLAG-ZF-ChIP-seq_peak_3015	8.44115
chr5	19215813	19216477	FLAG-ZF-ChIP-seq_peak_18517	8.43751
chr1	5597129	5598130	FLAG-ZF-ChIP-seq_peak_1185	8.4245
chr1	6702019	6702884	FLAG-ZF-ChIP-seq_peak_1397a	8.4245
chr1	13459999	13460513	FLAG-ZF-ChIP-seq_peak_2537	8.4245
chr1	27214788	27215290	FLAG-ZF-ChIP-seq_peak_4661	8.4245
chr1	28287572	28288040	FLAG-ZF-ChIP-seq_peak_4870	8.4245
chr2	1146997	1147604	FLAG-ZF-ChIP-seq_peak_5481	8.4245
chr2	19486533	19487155	FLAG-ZF-ChIP-seq_peak_8233	8.4245
chr3	11658044	11658919	FLAG-ZF-ChIP-seq_peak_10507a	8.4245
chr3	13362994	13363484	FLAG-ZF-ChIP-seq_peak_10665	8.4245
chr3	20995268	20995940	FLAG-ZF-ChIP-seq_peak_11803	8.4245
chr4	9626445	9627115	FLAG-ZF-ChIP-seq_peak_13612	8.4245
chr5	25169631	25170619	FLAG-ZF-ChIP-seq_peak_19610a	8.4245
chr2	17362492	17364348	FLAG-ZF-ChIP-seq_peak_7776a	8.42148
chr3	21644780	21645764	FLAG-ZF-ChIP-seq_peak_11933	8.41945
chr2	1982585	1983195	FLAG-ZF-ChIP-seq_peak_5570	8.41591
chr5	18387390	18387906	FLAG-ZF-ChIP-seq_peak_18381	8.39856
chr4	6099808	6100333	FLAG-ZF-ChIP-seq_peak_13003	8.39555
chr1	1015348	1015843	FLAG-ZF-ChIP-seq_peak_220	8.39529
chr2	2862788	2863796	FLAG-ZF-ChIP-seq_peak_5663	8.39529
chr2	16621343	16622154	FLAG-ZF-ChIP-seq_peak_7628	8.39529
chr3	4461287	4461956	FLAG-ZF-ChIP-seq_peak_9191	8.39529
chr5	941211	941853	FLAG-ZF-ChIP-seq_peak_15623	8.39529
chr5	19554787	19555367	FLAG-ZF-ChIP-seq_peak_18578	8.39529
chr5	23382024	23382835	FLAG-ZF-ChIP-seq_peak_19272	8.39529
chr5	24190161	24190692	FLAG-ZF-ChIP-seq_peak_19413	8.39529
chr2	16710347	16710971	FLAG-ZF-ChIP-seq_peak_7643	8.39485
chr4	12826599	12827294	FLAG-ZF-ChIP-seq_peak_14185	8.37285
chr1	10667346	10668271	FLAG-ZF-ChIP-seq_peak_2128	8.36607
chr1	21730274	21730878	FLAG-ZF-ChIP-seq_peak_3628	8.36607
chr1	22092680	22093495	FLAG-ZF-ChIP-seq_peak_3692	8.36607
chr1	28288326	28288809	FLAG-ZF-ChIP-seq_peak_4871	8.36607
chr2	10110472	10111034	FLAG-ZF-ChIP-seq_peak_6523	8.36607
chr3	17911497	17912145	FLAG-ZF-ChIP-seq_peak_11236	8.36607
chr3	19361922	19362749	FLAG-ZF-ChIP-seq_peak_11513	8.36607
chr5	1368065	1369170	FLAG-ZF-ChIP-seq_peak_15713a	8.36607
chr5	2235806	2236430	FLAG-ZF-ChIP-seq_peak_15889	8.36607
chr5	5150399	5151250	FLAG-ZF-ChIP-seq_peak_16477a	8.36607
chr5	18203909	18205011	FLAG-ZF-ChIP-seq_peak_18349a	8.36607
chr2	14186202	14188119	FLAG-ZF-ChIP-seq_peak_7158a	8.36204
chr4	10092283	10092984	FLAG-ZF-ChIP-seq_peak_13695	8.34264
chr5	26422536	26424069	FLAG-ZF-ChIP-seq_peak_19870a	8.33828
chr1	10560539	10561381	FLAG-ZF-ChIP-seq_peak_2107	8.33685
chr1	22365247	22366029	FLAG-ZF-ChIP-seq_peak_3741	8.33685
chr2	1737574	1738160	FLAG-ZF-ChIP-seq_peak_5554	8.33685
chr2	5658675	5659178	FLAG-ZF-ChIP-seq_peak_5834	8.33685
chr3	3033482	3034213	FLAG-ZF-ChIP-seq_peak_8910	8.33685
chr3	7975574	7976215	FLAG-ZF-ChIP-seq_peak_9912	8.33685
chr3	19580833	19581495	FLAG-ZF-ChIP-seq_peak_11558	8.33685
chr3	23225594	23226428	FLAG-ZF-ChIP-seq_peak_12274	8.33685
chr5	95347	95906	FLAG-ZF-ChIP-seq_peak_15435	8.33685
chr5	16256144	16256897	FLAG-ZF-ChIP-seq_peak_17992	8.33685
chr5	21377467	21377988	FLAG-ZF-ChIP-seq_peak_18917	8.33685
chr5	19284908	19285749	FLAG-ZF-ChIP-seq_peak_18528	8.32456
chr1	3989720	3990680	FLAG-ZF-ChIP-seq_peak_854	8.32431
chr5	14572789	14573331	FLAG-ZF-ChIP-seq_peak_17737	8.31658
chr3	924459	925086	FLAG-ZF-ChIP-seq_peak_8477	8.31512
chr5	15569954	15570758	FLAG-ZF-ChIP-seq_peak_17885	8.30997
chr4	8287103	8287568	FLAG-ZF-ChIP-seq_peak_13370	8.30968
chr1	20819015	20819607	FLAG-ZF-ChIP-seq_peak_3473	8.30764
chr2	2420264	2420795	FLAG-ZF-ChIP-seq_peak_5625	8.30764
chr2	6525855	6526401	FLAG-ZF-ChIP-seq_peak_5931	8.30764
chr3	11076681	11077468	FLAG-ZF-ChIP-seq_peak_10430	8.30764
chr3	22541246	22541941	FLAG-ZF-ChIP-seq_peak_12144	8.30764
chr5	10630263	10630814	FLAG-ZF-ChIP-seq_peak_17393	8.30764
chr5	10644407	10644888	FLAG-ZF-ChIP-seq_peak_17396	8.30764
chr5	17638748	17639297	FLAG-ZF-ChIP-seq_peak_18255	8.30764
chr2	11976572	11977398	FLAG-ZF-ChIP-seq_peak_6801	8.30454
chr1	4595624	4596832	FLAG-ZF-ChIP-seq_peak_978	8.28439
chr1	2614750	2615548	FLAG-ZF-ChIP-seq_peak_566	8.27842
chr1	11048990	11049751	FLAG-ZF-ChIP-seq_peak_2194a	8.27842
chr1	13852636	13853377	FLAG-ZF-ChIP-seq_peak_2573	8.27842
chr2	16172742	16173227	FLAG-ZF-ChIP-seq_peak_7543	8.27842
chr3	2140762	2141516	FLAG-ZF-ChIP-seq_peak_8724	8.27842
chr4	92456	93046	FLAG-ZF-ChIP-seq_peak_12367	8.27842
chr5	21907499	21908037	FLAG-ZF-ChIP-seq_peak_19012	8.27842
chr5	817425	818011	FLAG-ZF-ChIP-seq_peak_15589	8.27419
chr5	18886041	18886781	FLAG-ZF-ChIP-seq_peak_18458	8.26944
chr3	20665392	20666103	FLAG-ZF-ChIP-seq_peak_11740	8.26556
chr1	72193	73065	FLAG-ZF-ChIP-seq_peak_15	8.26193
chr5	18065090	18066026	FLAG-ZF-ChIP-seq_peak_18334	8.26193
chr2	11631170	11631863	FLAG-ZF-ChIP-seq_peak_6757	8.25964
chr4	7904847	7905401	FLAG-ZF-ChIP-seq_peak_13294	8.25543
chr3	2476243	2477171	FLAG-ZF-ChIP-seq_peak_8792	8.25047
chr1	6512536	6513034	FLAG-ZF-ChIP-seq_peak_1358	8.24921
chr1	9570941	9572163	FLAG-ZF-ChIP-seq_peak_1937	8.24921
chr1	25463438	25464016	FLAG-ZF-ChIP-seq_peak_4321	8.24921
chr2	9679638	9680163	FLAG-ZF-ChIP-seq_peak_6441	8.24921
chr3	1734890	1735632	FLAG-ZF-ChIP-seq_peak_8639	8.24921
chr3	12645016	12645705	FLAG-ZF-ChIP-seq_peak_10590	8.24921
chr4	6047554	6048085	FLAG-ZF-ChIP-seq_peak_12992	8.24921
chr4	7749592	7750235	FLAG-ZF-ChIP-seq_peak_13267	8.24921
chr5	16145049	16145601	FLAG-ZF-ChIP-seq_peak_17966	8.24921
chr5	20822867	20823449	FLAG-ZF-ChIP-seq_peak_18810	8.24921
chr1	769182	770624	FLAG-ZF-ChIP-seq_peak_166a	8.24902
chr5	6119057	6119861	FLAG-ZF-ChIP-seq_peak_16645	8.24305
chr3	17108942	17109485	FLAG-ZF-ChIP-seq_peak_11083	8.23995
chr1	2285155	2285684	FLAG-ZF-ChIP-seq_peak_493	8.2346
chr2	11259182	11259946	FLAG-ZF-ChIP-seq_peak_6686	8.23334
chr2	4352542	4353020	FLAG-ZF-ChIP-seq_peak_5731	8.21999
chr2	6997475	6998335	FLAG-ZF-ChIP-seq_peak_5992	8.21999
chr2	18702739	18703311	FLAG-ZF-ChIP-seq_peak_8033	8.21999
chr3	3080772	3081475	FLAG-ZF-ChIP-seq_peak_8917	8.21999
chr3	10908880	10909397	FLAG-ZF-ChIP-seq_peak_10403	8.21999
chr3	18815145	18816023	FLAG-ZF-ChIP-seq_peak_11403	8.21999
chr3	22367256	22367708	FLAG-ZF-ChIP-seq_peak_12096	8.21999
chr2	9201822	9202807	FLAG-ZF-ChIP-seq_peak_6363	8.21635
chr3	22267560	22268261	FLAG-ZF-ChIP-seq_peak_12066	8.21391
chr1	1965609	1966865	FLAG-ZF-ChIP-seq_peak_426a	8.21297
chr2	10262580	10263244	FLAG-ZF-ChIP-seq_peak_6547	8.1922
chr1	1779100	1779900	FLAG-ZF-ChIP-seq_peak_391	8.19078
chr1	8687864	8688794	FLAG-ZF-ChIP-seq_peak_1752	8.19078
chr2	1458177	1458687	FLAG-ZF-ChIP-seq_peak_5514	8.19078
chr2	14828911	14830165	FLAG-ZF-ChIP-seq_peak_7294a	8.19078
chr2	19158244	19158727	FLAG-ZF-ChIP-seq_peak_8144	8.19078
chr5	24743587	24744266	FLAG-ZF-ChIP-seq_peak_19525	8.19078
chr5	19236650	19237724	FLAG-ZF-ChIP-seq_peak_18520	8.18366
chr1	2641967	2642688	FLAG-ZF-ChIP-seq_peak_574	8.18332
chr5	17250254	17250824	FLAG-ZF-ChIP-seq_peak_18187	8.18243
chr3	2136699	2137205	FLAG-ZF-ChIP-seq_peak_8721	8.17995
chr3	299051	299992	FLAG-ZF-ChIP-seq_peak_8333a	8.17629
chr1	29297322	29297794	FLAG-ZF-ChIP-seq_peak_5058	8.17552
chr3	16077376	16078432	FLAG-ZF-ChIP-seq_peak_10922	8.1699
chr5	17192982	17193922	FLAG-ZF-ChIP-seq_peak_18173	8.16618
chr3	17025334	17025986	FLAG-ZF-ChIP-seq_peak_11079	8.16524
chr3	9121236	9122228	FLAG-ZF-ChIP-seq_peak_10099a	8.16506
chr1	18370391	18371062	FLAG-ZF-ChIP-seq_peak_3034	8.16156
chr1	26462806	26463604	FLAG-ZF-ChIP-seq_peak_4518	8.16156
chr2	6865673	6867288	FLAG-ZF-ChIP-seq_peak_5971a	8.16156
chr3	4387913	4388697	FLAG-ZF-ChIP-seq_peak_9178	8.16017
chr2	11261975	11262598	FLAG-ZF-ChIP-seq_peak_6687	8.15263
chr3	16990851	16991577	FLAG-ZF-ChIP-seq_peak_11074	8.15263
chr5	22789646	22790506	FLAG-ZF-ChIP-seq_peak_19166	8.15263
chr1	23777670	23778246	FLAG-ZF-ChIP-seq_peak_4002	8.1501
chr1	388944	390149	FLAG-ZF-ChIP-seq_peak_93a	8.14855
chr5	10029646	10030360	FLAG-ZF-ChIP-seq_peak_17347	8.14785
chr3	16245119	16245960	FLAG-ZF-ChIP-seq_peak_10949	8.14582
chr1	22321276	22322131	FLAG-ZF-ChIP-seq_peak_3729a	8.13234
chr2	587721	588242	FLAG-ZF-ChIP-seq_peak_5380	8.13234
chr2	7289513	7289940	FLAG-ZF-ChIP-seq_peak_6046	8.13234
chr2	7583102	7583849	FLAG-ZF-ChIP-seq_peak_6098	8.13234
chr3	8364979	8365603	FLAG-ZF-ChIP-seq_peak_9974	8.13234
chr3	9261823	9262563	FLAG-ZF-ChIP-seq_peak_10127	8.13234
chr5	3618273	3619329	FLAG-ZF-ChIP-seq_peak_16176a	8.1143
chr1	12521777	12522877	FLAG-ZF-ChIP-seq_peak_2426a	8.10313
chr1	17910560	17911232	FLAG-ZF-ChIP-seq_peak_2942	8.10313
chr1	23893004	23893725	FLAG-ZF-ChIP-seq_peak_4030	8.10313
chr2	12566107	12566819	FLAG-ZF-ChIP-seq_peak_6899a	8.10313
chr2	19506125	19506908	FLAG-ZF-ChIP-seq_peak_8239	8.10313
chr4	9326013	9326648	FLAG-ZF-ChIP-seq_peak_13556	8.10313
chr5	8489379	8489991	FLAG-ZF-ChIP-seq_peak_17095	8.10313
chr3	4847099	4847843	FLAG-ZF-ChIP-seq_peak_9277	8.10118
chr1	2448118	2448784	FLAG-ZF-ChIP-seq_peak_526	8.09798
chr3	19255002	19255674	FLAG-ZF-ChIP-seq_peak_11489	8.0973
chr3	20727525	20728036	FLAG-ZF-ChIP-seq_peak_11750	8.0973
chr4	12421540	12422563	FLAG-ZF-ChIP-seq_peak_14105	8.0973
chr5	5140956	5141656	FLAG-ZF-ChIP-seq_peak_16474	8.09296
chr3	23036260	23037421	FLAG-ZF-ChIP-seq_peak_12239a	8.07598
chr1	4941709	4942805	FLAG-ZF-ChIP-seq_peak_1039a	8.07391
chr1	22311472	22312550	FLAG-ZF-ChIP-seq_peak_3726	8.07391
chr1	26171554	26173610	FLAG-ZF-ChIP-seq_peak_4462a	8.07391
chr1	30167585	30168470	FLAG-ZF-ChIP-seq_peak_5227	8.07391
chr2	7420762	7421163	FLAG-ZF-ChIP-seq_peak_6066	8.07391
chr3	4160799	4161636	FLAG-ZF-ChIP-seq_peak_9140	8.07391
chr3	20047845	20048813	FLAG-ZF-ChIP-seq_peak_11627	8.07391
chr4	1457973	1458649	FLAG-ZF-ChIP-seq_peak_12624	8.07391
chr4	11122230	11122818	FLAG-ZF-ChIP-seq_peak_13875	8.07391
chr4	17779702	17780299	FLAG-ZF-ChIP-seq_peak_15247	8.07391
chr5	6527858	6528310	FLAG-ZF-ChIP-seq_peak_16726	8.07391
chr5	9603033	9603632	FLAG-ZF-ChIP-seq_peak_17283	8.07391
chr5	17861611	17862576	FLAG-ZF-ChIP-seq_peak_18296	8.07391
chr5	26601054	26602024	FLAG-ZF-ChIP-seq_peak_19920	8.07391
chr3	4475729	4476278	FLAG-ZF-ChIP-seq_peak_9196	8.07333
chr4	9032912	9033649	FLAG-ZF-ChIP-seq_peak_13501	8.07065
chr5	9076817	9077824	FLAG-ZF-ChIP-seq_peak_17199	8.07065
chr4	7046804	7047569	FLAG-ZF-ChIP-seq_peak_13158	8.05984
chr5	6979374	6979878	FLAG-ZF-ChIP-seq_peak_16819	8.0575
chr4	17418863	17419950	FLAG-ZF-ChIP-seq_peak_15176	8.05393
chr4	5150354	5151689	FLAG-ZF-ChIP-seq_peak_12885a	8.05265
chr3	21638681	21639205	FLAG-ZF-ChIP-seq_peak_11932	8.05252
chr4	1338396	1338937	FLAG-ZF-ChIP-seq_peak_12598	8.05166
chr1	25686046	25686801	FLAG-ZF-ChIP-seq_peak_4364	8.05042
chr4	3822726	3823171	FLAG-ZF-ChIP-seq_peak_12823	8.04986
chr1	11286005	11286698	FLAG-ZF-ChIP-seq_peak_2229	8.0447
chr1	11930665	11931196	FLAG-ZF-ChIP-seq_peak_2336	8.0447
chr3	3991041	3992037	FLAG-ZF-ChIP-seq_peak_9099	8.0447
chr3	14016059	14016519	FLAG-ZF-ChIP-seq_peak_10691	8.0447
chr5	7656699	7657570	FLAG-ZF-ChIP-seq_peak_16949	8.0447
chr5	20838591	20839638	FLAG-ZF-ChIP-seq_peak_18814	8.0447
chr5	21147579	21148175	FLAG-ZF-ChIP-seq_peak_18871	8.0447
chr3	532064	532803	FLAG-ZF-ChIP-seq_peak_8392	8.04117
chr5	3678166	3678975	FLAG-ZF-ChIP-seq_peak_16188	8.03549
chr3	10221425	10222045	FLAG-ZF-ChIP-seq_peak_10293	8.03265
chr2	18724175	18724703	FLAG-ZF-ChIP-seq_peak_8040	8.03156
chr3	7567137	7567669	FLAG-ZF-ChIP-seq_peak_9833	8.03156
chr5	15188598	15189174	FLAG-ZF-ChIP-seq_peak_17819	8.02208
chr1	18974747	18975307	FLAG-ZF-ChIP-seq_peak_3136	8.01548
chr2	9706645	9707231	FLAG-ZF-ChIP-seq_peak_6448	8.01548
chr3	2199579	2200291	FLAG-ZF-ChIP-seq_peak_8734	8.01548
chr3	21668584	21669077	FLAG-ZF-ChIP-seq_peak_11940	8.01548
chr5	15035936	15036739	FLAG-ZF-ChIP-seq_peak_17800	8.01548
chr5	23378703	23379518	FLAG-ZF-ChIP-seq_peak_19270a	8.01548
chr5	23392006	23392537	FLAG-ZF-ChIP-seq_peak_19276	8.01548
chr3	18296758	18297354	FLAG-ZF-ChIP-seq_peak_11301	8.01217
chr5	1989058	1989774	FLAG-ZF-ChIP-seq_peak_15837	8.01217
chr4	1407935	1408569	FLAG-ZF-ChIP-seq_peak_12611	8.00754
chr2	7039793	7040442	FLAG-ZF-ChIP-seq_peak_5999	8.00555
chr5	20264615	20265630	FLAG-ZF-ChIP-seq_peak_18714	8.00555
chr3	5205816	5206599	FLAG-ZF-ChIP-seq_peak_9349	7.99547
chr2	15315950	15316903	FLAG-ZF-ChIP-seq_peak_7403	7.98868
chr1	13201906	13202566	FLAG-ZF-ChIP-seq_peak_2511	7.98627
chr1	22047318	22048002	FLAG-ZF-ChIP-seq_peak_3687	7.98627
chr2	14331015	14331636	FLAG-ZF-ChIP-seq_peak_7192	7.98627
chr4	14913597	14914072	FLAG-ZF-ChIP-seq_peak_14620	7.98627
chr5	6158506	6159432	FLAG-ZF-ChIP-seq_peak_16653a	7.98627
chr5	6470005	6470859	FLAG-ZF-ChIP-seq_peak_16719a	7.98627
chr5	8959362	8960031	FLAG-ZF-ChIP-seq_peak_17177	7.98627
chr5	14067546	14068389	FLAG-ZF-ChIP-seq_peak_17690	7.98627
chr5	17856343	17856898	FLAG-ZF-ChIP-seq_peak_18295	7.98627
chr5	22635033	22636172	FLAG-ZF-ChIP-seq_peak_19141	7.98627
chr5	9818739	9819443	FLAG-ZF-ChIP-seq_peak_17316	7.98125
chr1	20778991	20779448	FLAG-ZF-ChIP-seq_peak_3465	7.97678
chr1	3871944	3872889	FLAG-ZF-ChIP-seq_peak_824	7.97676
chr3	17214475	17215110	FLAG-ZF-ChIP-seq_peak_11101	7.97612
chr5	2752686	2753118	FLAG-ZF-ChIP-seq_peak_15991	7.97324
chr5	2344897	2345488	FLAG-ZF-ChIP-seq_peak_15914	7.97199
chr2	19060607	19061286	FLAG-ZF-ChIP-seq_peak_8122	7.97013
chr1	3359243	3360127	FLAG-ZF-ChIP-seq_peak_711	7.96704
chr2	19331186	19331769	FLAG-ZF-ChIP-seq_peak_8189	7.96545
chr3	22113170	22113983	FLAG-ZF-ChIP-seq_peak_12034	7.96476
chr1	9346833	9347452	FLAG-ZF-ChIP-seq_peak_1891	7.96359
chr2	9146321	9146930	FLAG-ZF-ChIP-seq_peak_6351	7.9624
chr5	25039042	25039869	FLAG-ZF-ChIP-seq_peak_19585a	7.95972
chr4	8088890	8089787	FLAG-ZF-ChIP-seq_peak_13330	7.9576
chr1	5319556	5320405	FLAG-ZF-ChIP-seq_peak_1124	7.95705
chr1	22399785	22400625	FLAG-ZF-ChIP-seq_peak_3745	7.95705
chr2	7207505	7208225	FLAG-ZF-ChIP-seq_peak_6030	7.95705
chr2	16886979	16888122	FLAG-ZF-ChIP-seq_peak_7690	7.95705
chr3	20043642	20044872	FLAG-ZF-ChIP-seq_peak_11626a	7.95705
chr3	23297371	23298248	FLAG-ZF-ChIP-seq_peak_12293	7.95705
chr5	2325085	2325709	FLAG-ZF-ChIP-seq_peak_15909	7.95705
chr5	3177418	3178085	FLAG-ZF-ChIP-seq_peak_16084	7.95705
chr5	4109725	4110331	FLAG-ZF-ChIP-seq_peak_16274	7.95705
chr5	19441106	19441675	FLAG-ZF-ChIP-seq_peak_18561	7.95705
chr5	26054162	26054658	FLAG-ZF-ChIP-seq_peak_19797	7.95705
chr5	18028331	18028845	FLAG-ZF-ChIP-seq_peak_18329	7.95427
chr3	21711368	21711986	FLAG-ZF-ChIP-seq_peak_11947	7.95321
chr1	29971140	29971901	FLAG-ZF-ChIP-seq_peak_5186	7.95218
chr5	17118366	17119474	FLAG-ZF-ChIP-seq_peak_18160	7.94838
chr1	3204268	3204915	FLAG-ZF-ChIP-seq_peak_682	7.94468
chr3	10451768	10452412	FLAG-ZF-ChIP-seq_peak_10340	7.94456
chr3	11008951	11009878	FLAG-ZF-ChIP-seq_peak_10422	7.93934
chr1	30242388	30243167	FLAG-ZF-ChIP-seq_peak_5244	7.93843
chr1	5784043	5784539	FLAG-ZF-ChIP-seq_peak_1223	7.92783
chr1	8495517	8495895	FLAG-ZF-ChIP-seq_peak_1722	7.92783
chr1	21447716	21448718	FLAG-ZF-ChIP-seq_peak_3589a	7.92783
chr1	21886613	21887374	FLAG-ZF-ChIP-seq_peak_3655	7.92783
chr1	21935886	21936779	FLAG-ZF-ChIP-seq_peak_3667	7.92783
chr1	26032362	26032840	FLAG-ZF-ChIP-seq_peak_4431	7.92783
chr1	29617067	29617988	FLAG-ZF-ChIP-seq_peak_5112a	7.92783
chr2	16837266	16838830	FLAG-ZF-ChIP-seq_peak_7675a	7.92783
chr2	18022249	18022755	FLAG-ZF-ChIP-seq_peak_7912	7.92783
chr4	2554959	2555559	FLAG-ZF-ChIP-seq_peak_12749	7.92783
chr4	9908118	9908861	FLAG-ZF-ChIP-seq_peak_13666	7.92783
chr4	18564369	18564997	FLAG-ZF-ChIP-seq_peak_15407	7.92783
chr5	2774155	2774898	FLAG-ZF-ChIP-seq_peak_15996	7.92783
chr5	16703571	16704082	FLAG-ZF-ChIP-seq_peak_18079	7.92783
chr3	18011647	18012289	FLAG-ZF-ChIP-seq_peak_11257	7.92759
chr3	21352617	21353404	FLAG-ZF-ChIP-seq_peak_11883	7.92232
chr5	4152214	4152925	FLAG-ZF-ChIP-seq_peak_16285	7.92111
chr5	5494949	5495638	FLAG-ZF-ChIP-seq_peak_16534	7.91997
chr2	9657200	9657781	FLAG-ZF-ChIP-seq_peak_6434	7.90986
chr5	26093984	26094612	FLAG-ZF-ChIP-seq_peak_19803	7.9067
chr1	17478737	17479429	FLAG-ZF-ChIP-seq_peak_2871	7.90661
chr3	21701312	21702089	FLAG-ZF-ChIP-seq_peak_11945	7.89997
chr4	5298947	5299877	FLAG-ZF-ChIP-seq_peak_12898	7.8998
chr1	11763001	11764123	FLAG-ZF-ChIP-seq_peak_2308a	7.89873
chr2	17504563	17505105	FLAG-ZF-ChIP-seq_peak_7800	7.89867
chr1	8114204	8114643	FLAG-ZF-ChIP-seq_peak_1663	7.89862
chr1	20811214	20811844	FLAG-ZF-ChIP-seq_peak_3471	7.89862
chr1	25629775	25630290	FLAG-ZF-ChIP-seq_peak_4352	7.89862
chr2	9023075	9023795	FLAG-ZF-ChIP-seq_peak_6323	7.89862
chr2	15104882	15105824	FLAG-ZF-ChIP-seq_peak_7362	7.89862
chr5	13954965	13956179	FLAG-ZF-ChIP-seq_peak_17674a	7.89862
chr5	15251726	15252671	FLAG-ZF-ChIP-seq_peak_17833a	7.89862
chr1	25135514	25136427	FLAG-ZF-ChIP-seq_peak_4254a	7.89567
chr1	16618954	16619588	FLAG-ZF-ChIP-seq_peak_2733	7.89063
chr1	22187978	22189017	FLAG-ZF-ChIP-seq_peak_3708	7.88606
chr1	2465123	2465707	FLAG-ZF-ChIP-seq_peak_530	7.87761
chr5	6521985	6523848	FLAG-ZF-ChIP-seq_peak_16725a	7.87365
chr1	21578771	21579397	FLAG-ZF-ChIP-seq_peak_3608	7.87029
chr5	15883250	15883839	FLAG-ZF-ChIP-seq_peak_17921	7.87017
chr2	962345	963084	FLAG-ZF-ChIP-seq_peak_5445	7.8694
chr2	8638537	8639132	FLAG-ZF-ChIP-seq_peak_6275	7.8694
chr3	20884480	20884986	FLAG-ZF-ChIP-seq_peak_11780	7.8694
chr3	21670966	21672186	FLAG-ZF-ChIP-seq_peak_11941a	7.8694
chr5	1696266	1696978	FLAG-ZF-ChIP-seq_peak_15785	7.8694
chr4	12789911	12790695	FLAG-ZF-ChIP-seq_peak_14176	7.86611
chr5	4700818	4701528	FLAG-ZF-ChIP-seq_peak_16392	7.85205
chr5	6589418	6590405	FLAG-ZF-ChIP-seq_peak_16741	7.84905
chr5	1989935	1991254	FLAG-ZF-ChIP-seq_peak_15838	7.84856
chr1	3195084	3195623	FLAG-ZF-ChIP-seq_peak_681	7.84479
chr3	56978	57669	FLAG-ZF-ChIP-seq_peak_8286	7.84191
chr3	23145121	23145886	FLAG-ZF-ChIP-seq_peak_12257	7.84191
chr1	18939370	18940002	FLAG-ZF-ChIP-seq_peak_3123	7.84019
chr1	21324837	21326434	FLAG-ZF-ChIP-seq_peak_3571a	7.84019
chr1	29693212	29693664	FLAG-ZF-ChIP-seq_peak_5128	7.84019
chr2	1903843	1904491	FLAG-ZF-ChIP-seq_peak_5562	7.84019
chr2	7409082	7409819	FLAG-ZF-ChIP-seq_peak_6064	7.84019
chr3	847759	848267	FLAG-ZF-ChIP-seq_peak_8460	7.84019
chr4	10450021	10450782	FLAG-ZF-ChIP-seq_peak_13762	7.84019
chr4	18179554	18180186	FLAG-ZF-ChIP-seq_peak_15336	7.84019
chr1	28081226	28081911	FLAG-ZF-ChIP-seq_peak_4830	7.82797
chr5	24505311	24506229	FLAG-ZF-ChIP-seq_peak_19480	7.81951
chr4	4235128	4235601	FLAG-ZF-ChIP-seq_peak_12842	7.81934
chr1	5154304	5155195	FLAG-ZF-ChIP-seq_peak_1087	7.81097
chr1	8695121	8695609	FLAG-ZF-ChIP-seq_peak_1754	7.81097
chr1	9142667	9143304	FLAG-ZF-ChIP-seq_peak_1837	7.81097
chr2	16124613	16125197	FLAG-ZF-ChIP-seq_peak_7532	7.81097
chr3	17871582	17872907	FLAG-ZF-ChIP-seq_peak_11230a	7.81097
chr4	214588	215223	FLAG-ZF-ChIP-seq_peak_12406	7.81097
chr5	24501128	24501809	FLAG-ZF-ChIP-seq_peak_19479	7.81097
chr1	1349590	1350051	FLAG-ZF-ChIP-seq_peak_294	7.78176
chr1	18494482	18498565	FLAG-ZF-ChIP-seq_peak_3056a	7.78176
chr1	22741362	22741814	FLAG-ZF-ChIP-seq_peak_3805	7.78176
chr2	17465112	17465656	FLAG-ZF-ChIP-seq_peak_7793	7.78176
chr3	4549762	4550530	FLAG-ZF-ChIP-seq_peak_9216	7.78176
chr3	8403863	8404438	FLAG-ZF-ChIP-seq_peak_9981	7.78176
chr3	15032680	15033321	FLAG-ZF-ChIP-seq_peak_10769	7.78176
chr3	18529664	18530482	FLAG-ZF-ChIP-seq_peak_11350	7.78176
chr5	16606783	16607606	FLAG-ZF-ChIP-seq_peak_18059	7.78176
chr1	20971433	20972203	FLAG-ZF-ChIP-seq_peak_3505	7.78047
chr3	5340729	5341344	FLAG-ZF-ChIP-seq_peak_9381	7.77485
chr1	3639111	3639730	FLAG-ZF-ChIP-seq_peak_773	7.76827
chr1	17621409	17622432	FLAG-ZF-ChIP-seq_peak_2893a	7.76583
chr2	18079480	18081088	FLAG-ZF-ChIP-seq_peak_7926a	7.76376
chr1	2499004	2499884	FLAG-ZF-ChIP-seq_peak_540	7.75254
chr1	2600625	2601217	FLAG-ZF-ChIP-seq_peak_560	7.75254
chr1	4894642	4895268	FLAG-ZF-ChIP-seq_peak_1028	7.75254
chr1	13416403	13416861	FLAG-ZF-ChIP-seq_peak_2534	7.75254
chr1	24394763	24395373	FLAG-ZF-ChIP-seq_peak_4134	7.75254
chr3	1556948	1557527	FLAG-ZF-ChIP-seq_peak_8598	7.75254
chr3	2944956	2946736	FLAG-ZF-ChIP-seq_peak_8897a	7.75254
chr3	7363790	7364681	FLAG-ZF-ChIP-seq_peak_9785	7.75254
chr5	441778	442253	FLAG-ZF-ChIP-seq_peak_15521	7.75254
chr5	7730563	7731258	FLAG-ZF-ChIP-seq_peak_16960	7.75254
chr5	23313659	23314534	FLAG-ZF-ChIP-seq_peak_19258	7.75254
chr5	1451374	1451934	FLAG-ZF-ChIP-seq_peak_15728	7.74547
chr2	5456065	5456859	FLAG-ZF-ChIP-seq_peak_5819	7.74302
chr1	2564420	2565369	FLAG-ZF-ChIP-seq_peak_554	7.73993
chr2	18766297	18767141	FLAG-ZF-ChIP-seq_peak_8052	7.73796
chr4	10169185	10169848	FLAG-ZF-ChIP-seq_peak_13715	7.73349
chr2	10143462	10143965	FLAG-ZF-ChIP-seq_peak_6531	7.73225
chr5	7402409	7403113	FLAG-ZF-ChIP-seq_peak_16897	7.73085
chr3	2373914	2374696	FLAG-ZF-ChIP-seq_peak_8776	7.72649
chr1	28121965	28122787	FLAG-ZF-ChIP-seq_peak_4841	7.7262
chr1	1164391	1165755	FLAG-ZF-ChIP-seq_peak_254	7.72333
chr1	2134989	2136039	FLAG-ZF-ChIP-seq_peak_458	7.72333
chr2	1663778	1664214	FLAG-ZF-ChIP-seq_peak_5544	7.72333
chr3	3509853	3510369	FLAG-ZF-ChIP-seq_peak_8996	7.72333
chr3	9223764	9224784	FLAG-ZF-ChIP-seq_peak_10119a	7.72333
chr4	2821033	2821904	FLAG-ZF-ChIP-seq_peak_12786	7.72333
chr4	9047816	9048451	FLAG-ZF-ChIP-seq_peak_13509	7.72333
chr5	8026409	8027061	FLAG-ZF-ChIP-seq_peak_17015	7.72333
chr2	18690252	18690808	FLAG-ZF-ChIP-seq_peak_8031	7.71946
chr2	17874780	17875314	FLAG-ZF-ChIP-seq_peak_7875	7.71668
chr4	3751473	3751974	FLAG-ZF-ChIP-seq_peak_12817	7.71655
chr2	11863168	11863793	FLAG-ZF-ChIP-seq_peak_6786	7.713
chr2	16863475	16864044	FLAG-ZF-ChIP-seq_peak_7687	7.7119
chr3	13210627	13211222	FLAG-ZF-ChIP-seq_peak_10646	7.71069
chr3	4020970	4021785	FLAG-ZF-ChIP-seq_peak_9107	7.7105
chr5	26500025	26500627	FLAG-ZF-ChIP-seq_peak_19888	7.70891
chr2	15396245	15396790	FLAG-ZF-ChIP-seq_peak_7417	7.70765
chr3	5119569	5120110	FLAG-ZF-ChIP-seq_peak_9329	7.70667
chr4	10477039	10477627	FLAG-ZF-ChIP-seq_peak_13768	7.70626
chr4	17174763	17175708	FLAG-ZF-ChIP-seq_peak_15119	7.70626
chr1	21239529	21240471	FLAG-ZF-ChIP-seq_peak_3558	7.69491
chr3	15184279	15184755	FLAG-ZF-ChIP-seq_peak_10783	7.69411
chr4	7796529	7797679	FLAG-ZF-ChIP-seq_peak_13276a	7.69411
chr4	9021516	9022548	FLAG-ZF-ChIP-seq_peak_13497a	7.69411
chr4	17667625	17668184	FLAG-ZF-ChIP-seq_peak_15221	7.69411
chr5	11124104	11124645	FLAG-ZF-ChIP-seq_peak_17433	7.69411
chr5	13830231	13830837	FLAG-ZF-ChIP-seq_peak_17654	7.69411
chr5	16738150	16738547	FLAG-ZF-ChIP-seq_peak_18084	7.69411
chr5	19250468	19251840	FLAG-ZF-ChIP-seq_peak_18524a	7.69411
chr5	19826598	19827257	FLAG-ZF-ChIP-seq_peak_18625	7.69411
chr5	15755698	15756469	FLAG-ZF-ChIP-seq_peak_17903	7.68898
chr4	6396649	6397390	FLAG-ZF-ChIP-seq_peak_13062	7.6881
chr5	24422252	24422872	FLAG-ZF-ChIP-seq_peak_19461	7.68766
chr2	16075724	16076250	FLAG-ZF-ChIP-seq_peak_7526	7.67625
chr3	6921674	6922360	FLAG-ZF-ChIP-seq_peak_9704	7.67201
chr1	28515416	28516102	FLAG-ZF-ChIP-seq_peak_4903	7.67074
chr1	25888131	25888684	FLAG-ZF-ChIP-seq_peak_4405	7.66503
chr1	585216	585863	FLAG-ZF-ChIP-seq_peak_133	7.66489
chr2	16095121	16095680	FLAG-ZF-ChIP-seq_peak_7528	7.66489
chr2	17880542	17881179	FLAG-ZF-ChIP-seq_peak_7877	7.66489
chr3	6770643	6771276	FLAG-ZF-ChIP-seq_peak_9671	7.66489
chr3	12376426	12376838	FLAG-ZF-ChIP-seq_peak_10565	7.66489
chr3	15768525	15769036	FLAG-ZF-ChIP-seq_peak_10866	7.66489
chr4	203107	203728	FLAG-ZF-ChIP-seq_peak_12405	7.66489
chr4	6697969	6698513	FLAG-ZF-ChIP-seq_peak_13112	7.66489
chr4	15568033	15569040	FLAG-ZF-ChIP-seq_peak_14774	7.66489
chr5	17077242	17077811	FLAG-ZF-ChIP-seq_peak_18148	7.66489
chr4	8816880	8817691	FLAG-ZF-ChIP-seq_peak_13466	7.64743
chr3	4630069	4630802	FLAG-ZF-ChIP-seq_peak_9235	7.63638
chr1	9421189	9421901	FLAG-ZF-ChIP-seq_peak_1907	7.63568
chr1	24011156	24011792	FLAG-ZF-ChIP-seq_peak_4052	7.63568
chr2	1361078	1361574	FLAG-ZF-ChIP-seq_peak_5499	7.63568
chr2	12370963	12371752	FLAG-ZF-ChIP-seq_peak_6856	7.63568
chr2	12695187	12695715	FLAG-ZF-ChIP-seq_peak_6921	7.63568
chr3	12634634	12635399	FLAG-ZF-ChIP-seq_peak_10589a	7.63568
chr3	18404365	18405399	FLAG-ZF-ChIP-seq_peak_11318	7.63568
chr3	19983850	19984648	FLAG-ZF-ChIP-seq_peak_11618	7.63568
chr4	6667158	6667852	FLAG-ZF-ChIP-seq_peak_13108	7.63568
chr4	14270400	14270874	FLAG-ZF-ChIP-seq_peak_14502	7.63568
chr5	961005	961647	FLAG-ZF-ChIP-seq_peak_15629	7.63568
chr5	3260969	3261912	FLAG-ZF-ChIP-seq_peak_16105a	7.63568
chr5	3304351	3305333	FLAG-ZF-ChIP-seq_peak_16113	7.63568
chr5	10926696	10927235	FLAG-ZF-ChIP-seq_peak_17422	7.63568
chr3	20114406	20115166	FLAG-ZF-ChIP-seq_peak_11636	7.6348
chr5	16727685	16728343	FLAG-ZF-ChIP-seq_peak_18082	7.63345
chr5	24330493	24331597	FLAG-ZF-ChIP-seq_peak_19444a	7.63345
chr5	3654002	3654938	FLAG-ZF-ChIP-seq_peak_16182	7.63249
chr1	5675185	5675874	FLAG-ZF-ChIP-seq_peak_1205	7.63248
chr4	15687038	15687743	FLAG-ZF-ChIP-seq_peak_14794	7.63248
chr1	2051516	2052369	FLAG-ZF-ChIP-seq_peak_440	7.63168
chr5	17210	17789	FLAG-ZF-ChIP-seq_peak_15415	7.62789
chr4	8150989	8151479	FLAG-ZF-ChIP-seq_peak_13336	7.62748
chr5	10808589	10809311	FLAG-ZF-ChIP-seq_peak_17412	7.62422
chr5	17179800	17180575	FLAG-ZF-ChIP-seq_peak_18168	7.61769
chr1	11450570	11451742	FLAG-ZF-ChIP-seq_peak_2261	7.60646
chr1	24827579	24828261	FLAG-ZF-ChIP-seq_peak_4210	7.60646
chr1	27426707	27427356	FLAG-ZF-ChIP-seq_peak_4703	7.60646
chr2	14386062	14386839	FLAG-ZF-ChIP-seq_peak_7207	7.60646
chr3	4112327	4112915	FLAG-ZF-ChIP-seq_peak_9129	7.60646
chr4	17725730	17726630	FLAG-ZF-ChIP-seq_peak_15230	7.60646
chr5	980299	980925	FLAG-ZF-ChIP-seq_peak_15633	7.60646
chr5	23702572	23703244	FLAG-ZF-ChIP-seq_peak_19342	7.60646
chr3	2280207	2280746	FLAG-ZF-ChIP-seq_peak_8755	7.60639
chr3	23289287	23290211	FLAG-ZF-ChIP-seq_peak_12287a	7.60612
chr4	18039395	18041487	FLAG-ZF-ChIP-seq_peak_15309a	7.60282
chr2	15819794	15820681	FLAG-ZF-ChIP-seq_peak_7491	7.60062
chr5	19350026	19351419	FLAG-ZF-ChIP-seq_peak_18542a	7.59955
chr5	22612714	22613410	FLAG-ZF-ChIP-seq_peak_19135	7.59797
chr1	882904	883825	FLAG-ZF-ChIP-seq_peak_190	7.59786
chr4	16030542	16031193	FLAG-ZF-ChIP-seq_peak_14869	7.59763
chr5	7169294	7169889	FLAG-ZF-ChIP-seq_peak_16847	7.59171
chr5	22811433	22812563	FLAG-ZF-ChIP-seq_peak_19169	7.59111
chr2	13383008	13383514	FLAG-ZF-ChIP-seq_peak_7020	7.5788
chr1	5386805	5387364	FLAG-ZF-ChIP-seq_peak_1142	7.57725
chr1	20412038	20412602	FLAG-ZF-ChIP-seq_peak_3403	7.57725
chr1	20949776	20950295	FLAG-ZF-ChIP-seq_peak_3497	7.57725
chr1	24666913	24667998	FLAG-ZF-ChIP-seq_peak_4187	7.57725
chr2	6741059	6741639	FLAG-ZF-ChIP-seq_peak_5950	7.57725
chr3	16363022	16363553	FLAG-ZF-ChIP-seq_peak_10969	7.57725
chr4	16850160	16850976	FLAG-ZF-ChIP-seq_peak_15044	7.57725
chr4	18368738	18369403	FLAG-ZF-ChIP-seq_peak_15369	7.57725
chr5	7054010	7054677	FLAG-ZF-ChIP-seq_peak_16829	7.57725
chr5	25008886	25009850	FLAG-ZF-ChIP-seq_peak_19579	7.57725
chr5	379352	380110	FLAG-ZF-ChIP-seq_peak_15499	7.57666
chr3	1970526	1971187	FLAG-ZF-ChIP-seq_peak_8681	7.56494
chr3	10076591	10077354	FLAG-ZF-ChIP-seq_peak_10265	7.55287
chr4	7018505	7019173	FLAG-ZF-ChIP-seq_peak_13156	7.54957
chr1	2887223	2887654	FLAG-ZF-ChIP-seq_peak_624	7.54803
chr1	13225001	13225627	FLAG-ZF-ChIP-seq_peak_2513	7.54803
chr1	25208560	25209204	FLAG-ZF-ChIP-seq_peak_4264	7.54803
chr2	10043894	10044341	FLAG-ZF-ChIP-seq_peak_6509	7.54803
chr2	17285515	17286234	FLAG-ZF-ChIP-seq_peak_7762	7.54803
chr3	21331825	21332453	FLAG-ZF-ChIP-seq_peak_11879	7.54803
chr5	6576783	6577511	FLAG-ZF-ChIP-seq_peak_16735	7.54803
chr3	20513554	20514198	FLAG-ZF-ChIP-seq_peak_11709	7.5477
chr4	18279142	18280024	FLAG-ZF-ChIP-seq_peak_15355	7.54233
chr2	11277987	11278929	FLAG-ZF-ChIP-seq_peak_6690	7.53411
chr1	27290931	27291658	FLAG-ZF-ChIP-seq_peak_4679	7.53215
chr2	19660910	19661673	FLAG-ZF-ChIP-seq_peak_8265	7.53086
chr1	1468548	1469316	FLAG-ZF-ChIP-seq_peak_324	7.52434
chr1	23089839	23091491	FLAG-ZF-ChIP-seq_peak_3878a	7.52209
chr1	2788385	2789086	FLAG-ZF-ChIP-seq_peak_605a	7.51882
chr1	12138543	12138994	FLAG-ZF-ChIP-seq_peak_2376	7.51882
chr3	8516578	8517049	FLAG-ZF-ChIP-seq_peak_9991	7.51882
chr3	15860787	15861246	FLAG-ZF-ChIP-seq_peak_10894	7.51882
chr3	19605528	19606575	FLAG-ZF-ChIP-seq_peak_11561	7.51882
chr4	6874947	6875424	FLAG-ZF-ChIP-seq_peak_13137	7.51882
chr5	692287	693133	FLAG-ZF-ChIP-seq_peak_15560	7.51882
chr5	25391047	25391772	FLAG-ZF-ChIP-seq_peak_19660	7.51882
chr2	17089796	17090666	FLAG-ZF-ChIP-seq_peak_7719	7.51572
chr4	13965053	13965939	FLAG-ZF-ChIP-seq_peak_14441	7.51312
chr3	8778394	8779431	FLAG-ZF-ChIP-seq_peak_10041a	7.51178
chr3	23129183	23130112	FLAG-ZF-ChIP-seq_peak_12253	7.50951
chr4	16941975	16942839	FLAG-ZF-ChIP-seq_peak_15061	7.50806
chr5	44620	45712	FLAG-ZF-ChIP-seq_peak_15425a	7.5057
chr2	17200799	17201283	FLAG-ZF-ChIP-seq_peak_7744	7.50527
chr1	2222497	2223502	FLAG-ZF-ChIP-seq_peak_479a	7.50152
chr3	5108767	5109498	FLAG-ZF-ChIP-seq_peak_9325	7.5014
chr5	17738349	17739056	FLAG-ZF-ChIP-seq_peak_18269	7.50128
chr5	25646279	25647434	FLAG-ZF-ChIP-seq_peak_19712	7.5012
chr5	4852345	4853104	FLAG-ZF-ChIP-seq_peak_16417	7.49816
chr5	25814115	25814705	FLAG-ZF-ChIP-seq_peak_19751	7.49772
chr5	4149204	4150035	FLAG-ZF-ChIP-seq_peak_16282	7.49682
chr5	4686346	4687197	FLAG-ZF-ChIP-seq_peak_16389	7.49674
chr3	9269400	9270144	FLAG-ZF-ChIP-seq_peak_10129	7.49638
chr1	2651410	2652018	FLAG-ZF-ChIP-seq_peak_576	7.49334
chr1	5878506	5879102	FLAG-ZF-ChIP-seq_peak_1237	7.4907
chr1	6285287	6285712	FLAG-ZF-ChIP-seq_peak_1315	7.4896
chr1	8195514	8196114	FLAG-ZF-ChIP-seq_peak_1680	7.4896
chr1	11754369	11754794	FLAG-ZF-ChIP-seq_peak_2305	7.4896
chr1	18478758	18479547	FLAG-ZF-ChIP-seq_peak_3053	7.4896
chr1	26543441	26544062	FLAG-ZF-ChIP-seq_peak_4529	7.4896
chr2	12038795	12039422	FLAG-ZF-ChIP-seq_peak_6817	7.4896
chr3	8943189	8943712	FLAG-ZF-ChIP-seq_peak_10067	7.4896
chr4	6508241	6509027	FLAG-ZF-ChIP-seq_peak_13083	7.4896
chr5	4079046	4079558	FLAG-ZF-ChIP-seq_peak_16271	7.4896
chr5	15903119	15903704	FLAG-ZF-ChIP-seq_peak_17922	7.4896
chr5	18119399	18120074	FLAG-ZF-ChIP-seq_peak_18341a	7.4896
chr1	20960713	20961680	FLAG-ZF-ChIP-seq_peak_3502	7.4695
chr2	11524370	11525176	FLAG-ZF-ChIP-seq_peak_6744	7.46317
chr4	10874512	10875372	FLAG-ZF-ChIP-seq_peak_13820	7.46317
chr3	6839162	6839582	FLAG-ZF-ChIP-seq_peak_9689	7.46187
chr1	1748316	1749121	FLAG-ZF-ChIP-seq_peak_382	7.46038
chr1	10881386	10881994	FLAG-ZF-ChIP-seq_peak_2162	7.46038
chr2	3851821	3852216	FLAG-ZF-ChIP-seq_peak_5701	7.46038
chr2	14580381	14580917	FLAG-ZF-ChIP-seq_peak_7255	7.46038
chr3	17868756	17869411	FLAG-ZF-ChIP-seq_peak_11229	7.46038
chr3	17893646	17894319	FLAG-ZF-ChIP-seq_peak_11232	7.46038
chr3	20447207	20447666	FLAG-ZF-ChIP-seq_peak_11695	7.46038
chr4	5851617	5852119	FLAG-ZF-ChIP-seq_peak_12969	7.46038
chr4	14632437	14632972	FLAG-ZF-ChIP-seq_peak_14569	7.46038
chr5	14628281	14628800	FLAG-ZF-ChIP-seq_peak_17741	7.46038
chr1	22916215	22917067	FLAG-ZF-ChIP-seq_peak_3841	7.4602
chr5	281465	282162	FLAG-ZF-ChIP-seq_peak_15476	7.44854
chr5	3231355	3232287	FLAG-ZF-ChIP-seq_peak_16097	7.43987
chr2	13218177	13218720	FLAG-ZF-ChIP-seq_peak_7002	7.4343
chr2	10016042	10016500	FLAG-ZF-ChIP-seq_peak_6505	7.43205
chr1	3831642	3832157	FLAG-ZF-ChIP-seq_peak_813	7.43117
chr1	20895419	20896848	FLAG-ZF-ChIP-seq_peak_3489a	7.43117
chr2	18842533	18843236	FLAG-ZF-ChIP-seq_peak_8080	7.43117
chr2	19076202	19076688	FLAG-ZF-ChIP-seq_peak_8126	7.43117
chr4	417055	417502	FLAG-ZF-ChIP-seq_peak_12438	7.43117
chr4	6344209	6344838	FLAG-ZF-ChIP-seq_peak_13050	7.43117
chr4	15497867	15498273	FLAG-ZF-ChIP-seq_peak_14756	7.43117
chr5	23235171	23235785	FLAG-ZF-ChIP-seq_peak_19247	7.43117
chr5	17522467	17523174	FLAG-ZF-ChIP-seq_peak_18232	7.42868
chr4	12589627	12590396	FLAG-ZF-ChIP-seq_peak_14138	7.4269
chr4	97185	97959	FLAG-ZF-ChIP-seq_peak_12368	7.42478
chr3	6171378	6172006	FLAG-ZF-ChIP-seq_peak_9547	7.42238
chr1	29136531	29137016	FLAG-ZF-ChIP-seq_peak_5014	7.41657
chr1	20946877	20947623	FLAG-ZF-ChIP-seq_peak_3496	7.41352
chr5	2197083	2197812	FLAG-ZF-ChIP-seq_peak_15879	7.41253
chr5	25240254	25240807	FLAG-ZF-ChIP-seq_peak_19621	7.41229
chr2	15279958	15280692	FLAG-ZF-ChIP-seq_peak_7397	7.41007
chr2	7061589	7062773	FLAG-ZF-ChIP-seq_peak_6003a	7.40971
chr4	11641880	11642362	FLAG-ZF-ChIP-seq_peak_13955	7.40966
chr3	19284324	19284946	FLAG-ZF-ChIP-seq_peak_11494	7.40332
chr1	5831200	5831627	FLAG-ZF-ChIP-seq_peak_1229	7.40195
chr3	7289215	7290109	FLAG-ZF-ChIP-seq_peak_9771a	7.40195
chr3	7717791	7718442	FLAG-ZF-ChIP-seq_peak_9866	7.40195
chr4	17837653	17838224	FLAG-ZF-ChIP-seq_peak_15258	7.40195
chr5	5379291	5379855	FLAG-ZF-ChIP-seq_peak_16518	7.40195
chr5	7315240	7316462	FLAG-ZF-ChIP-seq_peak_16879a	7.40195
chr5	8220993	8221837	FLAG-ZF-ChIP-seq_peak_17046	7.40195
chr5	9036814	9037399	FLAG-ZF-ChIP-seq_peak_17192	7.40195
chr2	19101605	19102194	FLAG-ZF-ChIP-seq_peak_8133	7.38718
chr1	17131886	17132455	FLAG-ZF-ChIP-seq_peak_2803	7.38655
chr4	12784112	12785714	FLAG-ZF-ChIP-seq_peak_14174a	7.38576
chr4	16000239	16000760	FLAG-ZF-ChIP-seq_peak_14861	7.37653
chr1	8486968	8487528	FLAG-ZF-ChIP-seq_peak_1719	7.37274
chr1	9671292	9671964	FLAG-ZF-ChIP-seq_peak_1963	7.37274
chr1	15575587	15576100	FLAG-ZF-ChIP-seq_peak_2658	7.37274
chr1	16192116	16192687	FLAG-ZF-ChIP-seq_peak_2694	7.37274
chr1	27266161	27266876	FLAG-ZF-ChIP-seq_peak_4670	7.37274
chr2	15995462	15996040	FLAG-ZF-ChIP-seq_peak_7515	7.37274
chr3	6055077	6055861	FLAG-ZF-ChIP-seq_peak_9520a	7.37274
chr3	9864477	9865350	FLAG-ZF-ChIP-seq_peak_10225a	7.37274
chr3	20583423	20583945	FLAG-ZF-ChIP-seq_peak_11724	7.37274
chr3	22546933	22548432	FLAG-ZF-ChIP-seq_peak_12147a	7.37274
chr4	566890	567694	FLAG-ZF-ChIP-seq_peak_12470	7.37274
chr4	6399823	6400754	FLAG-ZF-ChIP-seq_peak_13064	7.37274
chr4	12911720	12912425	FLAG-ZF-ChIP-seq_peak_14205	7.37274
chr4	17739526	17740192	FLAG-ZF-ChIP-seq_peak_15233	7.37274
chr5	1371225	1371857	FLAG-ZF-ChIP-seq_peak_15714	7.37274
chr5	3735228	3735824	FLAG-ZF-ChIP-seq_peak_16202	7.37274
chr5	13482115	13482813	FLAG-ZF-ChIP-seq_peak_17623	7.37274
chr5	21802185	21803207	FLAG-ZF-ChIP-seq_peak_18992	7.37274
chr5	22980049	22980992	FLAG-ZF-ChIP-seq_peak_19201a	7.37274
chr1	26398977	26399518	FLAG-ZF-ChIP-seq_peak_4505	7.36657
chr2	17082001	17082930	FLAG-ZF-ChIP-seq_peak_7718	7.36217
chr1	13298391	13298893	FLAG-ZF-ChIP-seq_peak_2521	7.36196
chr1	27125873	27126688	FLAG-ZF-ChIP-seq_peak_4644	7.36141
chr4	15592775	15593327	FLAG-ZF-ChIP-seq_peak_14777	7.36095
chr5	17846930	17848348	FLAG-ZF-ChIP-seq_peak_18292a	7.36033
chr4	12744889	12746180	FLAG-ZF-ChIP-seq_peak_14164a	7.34764
chr4	15945417	15946488	FLAG-ZF-ChIP-seq_peak_14846	7.34588
chr1	5436214	5436703	FLAG-ZF-ChIP-seq_peak_1152	7.34352
chr1	23910404	23910936	FLAG-ZF-ChIP-seq_peak_4034	7.34352
chr3	7217124	7217624	FLAG-ZF-ChIP-seq_peak_9760	7.34352
chr4	9342949	9343457	FLAG-ZF-ChIP-seq_peak_13560	7.34352
chr5	2077869	2078924	FLAG-ZF-ChIP-seq_peak_15855	7.34352
chr5	5624244	5624830	FLAG-ZF-ChIP-seq_peak_16559	7.34352
chr5	17825344	17825922	FLAG-ZF-ChIP-seq_peak_18283	7.34352
chr1	25835024	25836293	FLAG-ZF-ChIP-seq_peak_4397	7.34314
chr2	6448647	6449235	FLAG-ZF-ChIP-seq_peak_5925	7.34212
chr2	11827429	11827932	FLAG-ZF-ChIP-seq_peak_6781	7.3419
chr1	7732422	7733310	FLAG-ZF-ChIP-seq_peak_1585	7.3416
chr1	29481933	29482481	FLAG-ZF-ChIP-seq_peak_5089	7.33114
chr4	9742117	9742794	FLAG-ZF-ChIP-seq_peak_13638	7.32726
chr5	17209905	17210958	FLAG-ZF-ChIP-seq_peak_18177a	7.32042
chr1	13838162	13838864	FLAG-ZF-ChIP-seq_peak_2572	7.31966
chr3	6663993	6664749	FLAG-ZF-ChIP-seq_peak_9644a	7.3175
chr5	24801205	24802022	FLAG-ZF-ChIP-seq_peak_19542	7.31527
chr1	430126	431042	FLAG-ZF-ChIP-seq_peak_104	7.3143
chr1	7337420	7338343	FLAG-ZF-ChIP-seq_peak_1521	7.3143
chr1	26759837	26760405	FLAG-ZF-ChIP-seq_peak_4570	7.3143
chr1	27713873	27714298	FLAG-ZF-ChIP-seq_peak_4749	7.3143
chr2	227981	228569	FLAG-ZF-ChIP-seq_peak_5318	7.3143
chr2	1290766	1291411	FLAG-ZF-ChIP-seq_peak_5495	7.3143
chr2	6364514	6365472	FLAG-ZF-ChIP-seq_peak_5913	7.3143
chr2	11732986	11733543	FLAG-ZF-ChIP-seq_peak_6769	7.3143
chr2	13632657	13633243	FLAG-ZF-ChIP-seq_peak_7061	7.3143
chr3	9920297	9920824	FLAG-ZF-ChIP-seq_peak_10238	7.3143
chr3	17399998	17400521	FLAG-ZF-ChIP-seq_peak_11142	7.3143
chr3	21096773	21097471	FLAG-ZF-ChIP-seq_peak_11827	7.3143
chr3	21804572	21805302	FLAG-ZF-ChIP-seq_peak_11978	7.3143
chr5	7365841	7366598	FLAG-ZF-ChIP-seq_peak_16891	7.3143
chr5	15820959	15821628	FLAG-ZF-ChIP-seq_peak_17910	7.3143
chr1	1777940	1778590	FLAG-ZF-ChIP-seq_peak_390	7.31277
chr1	29120424	29120824	FLAG-ZF-ChIP-seq_peak_5012	7.31053
chr3	17686874	17687750	FLAG-ZF-ChIP-seq_peak_11194	7.30922
chr5	24795949	24796885	FLAG-ZF-ChIP-seq_peak_19540	7.30514
chr1	678966	679531	FLAG-ZF-ChIP-seq_peak_158	7.2943
chr1	3420978	3421761	FLAG-ZF-ChIP-seq_peak_726a	7.28509
chr1	6718648	6719123	FLAG-ZF-ChIP-seq_peak_1401	7.28509
chr1	11925200	11926897	FLAG-ZF-ChIP-seq_peak_2333a	7.28509
chr1	19747639	19748275	FLAG-ZF-ChIP-seq_peak_3284	7.28509
chr1	23254818	23255642	FLAG-ZF-ChIP-seq_peak_3904	7.28509
chr1	25599420	25600318	FLAG-ZF-ChIP-seq_peak_4348a	7.28509
chr1	27758290	27758796	FLAG-ZF-ChIP-seq_peak_4765	7.28509
chr2	372194	372624	FLAG-ZF-ChIP-seq_peak_5343	7.28509
chr2	14574859	14575265	FLAG-ZF-ChIP-seq_peak_7252	7.28509
chr2	14863593	14864125	FLAG-ZF-ChIP-seq_peak_7298	7.28509
chr3	1830491	1832136	FLAG-ZF-ChIP-seq_peak_8656a	7.28509
chr3	5833027	5833655	FLAG-ZF-ChIP-seq_peak_9470	7.28509
chr3	6510785	6511531	FLAG-ZF-ChIP-seq_peak_9618	7.28509
chr4	8472348	8473015	FLAG-ZF-ChIP-seq_peak_13414	7.28509
chr5	10543376	10543887	FLAG-ZF-ChIP-seq_peak_17388a	7.28509
chr5	24097685	24098582	FLAG-ZF-ChIP-seq_peak_19400	7.28509
chr5	21008863	21009324	FLAG-ZF-ChIP-seq_peak_18838	7.28178
chr3	2055998	2056836	FLAG-ZF-ChIP-seq_peak_8705	7.27932
chr3	23130164	23130655	FLAG-ZF-ChIP-seq_peak_12254	7.27807
chr1	1301700	1302535	FLAG-ZF-ChIP-seq_peak_288	7.27576
chr5	19937880	19938356	FLAG-ZF-ChIP-seq_peak_18644	7.27397
chr1	24397818	24398439	FLAG-ZF-ChIP-seq_peak_4136	7.27359
chr2	13677703	13678503	FLAG-ZF-ChIP-seq_peak_7070	7.26727
chr4	13073009	13073491	FLAG-ZF-ChIP-seq_peak_14248	7.26092
chr3	2846436	2846828	FLAG-ZF-ChIP-seq_peak_8876	7.25965
chr3	5966966	5967470	FLAG-ZF-ChIP-seq_peak_9498	7.25965
chr1	29686389	29687364	FLAG-ZF-ChIP-seq_peak_5126a	7.25587
chr2	7802053	7802746	FLAG-ZF-ChIP-seq_peak_6127	7.25587
chr2	8675607	8676216	FLAG-ZF-ChIP-seq_peak_6282	7.25587
chr2	16559872	16560464	FLAG-ZF-ChIP-seq_peak_7613	7.25587
chr5	6906769	6907410	FLAG-ZF-ChIP-seq_peak_16805	7.25587
chr5	14043994	14044508	FLAG-ZF-ChIP-seq_peak_17687	7.25587
chr5	22351462	22352061	FLAG-ZF-ChIP-seq_peak_19093	7.25587
chr1	7612210	7612602	FLAG-ZF-ChIP-seq_peak_1569	7.2509
chr5	26393897	26394681	FLAG-ZF-ChIP-seq_peak_19855	7.25084
chr1	9536965	9537594	FLAG-ZF-ChIP-seq_peak_1933	7.24857
chr5	26698513	26699186	FLAG-ZF-ChIP-seq_peak_19942	7.24602
chr2	16623053	16623926	FLAG-ZF-ChIP-seq_peak_7629	7.24347
chr2	14341056	14341553	FLAG-ZF-ChIP-seq_peak_7194	7.23322
chr1	628485	629218	FLAG-ZF-ChIP-seq_peak_147	7.22926
chr3	6235448	6236132	FLAG-ZF-ChIP-seq_peak_9561	7.22837
chr1	6789817	6790607	FLAG-ZF-ChIP-seq_peak_1420	7.22666
chr1	20159246	20159846	FLAG-ZF-ChIP-seq_peak_3349	7.22666
chr2	1448362	1448893	FLAG-ZF-ChIP-seq_peak_5512	7.22666
chr2	9322242	9322908	FLAG-ZF-ChIP-seq_peak_6374	7.22666
chr3	6632622	6633108	FLAG-ZF-ChIP-seq_peak_9638	7.22666
chr3	18051671	18052124	FLAG-ZF-ChIP-seq_peak_11263	7.22666
chr4	5647295	5648083	FLAG-ZF-ChIP-seq_peak_12931a	7.22666
chr4	9866910	9867471	FLAG-ZF-ChIP-seq_peak_13661	7.22666
chr4	12904007	12904976	FLAG-ZF-ChIP-seq_peak_14204	7.22666
chr4	12952547	12953173	FLAG-ZF-ChIP-seq_peak_14213	7.22666
chr5	1138473	1139330	FLAG-ZF-ChIP-seq_peak_15665	7.22666
chr5	5094541	5095221	FLAG-ZF-ChIP-seq_peak_16468	7.22666
chr5	5449773	5450398	FLAG-ZF-ChIP-seq_peak_16526	7.22666
chr5	10340692	10341541	FLAG-ZF-ChIP-seq_peak_17374	7.22666
chr5	10879810	10880396	FLAG-ZF-ChIP-seq_peak_17419	7.22666
chr5	15046724	15047251	FLAG-ZF-ChIP-seq_peak_17802	7.22462
chr2	7678651	7679274	FLAG-ZF-ChIP-seq_peak_6111	7.22357
chr4	15161578	15162169	FLAG-ZF-ChIP-seq_peak_14669	7.22114
chr1	29952719	29953376	FLAG-ZF-ChIP-seq_peak_5183	7.21967
chr5	10540335	10541167	FLAG-ZF-ChIP-seq_peak_17387	7.21967
chr5	5651967	5652547	FLAG-ZF-ChIP-seq_peak_16562a	7.20755
chr4	559767	560385	FLAG-ZF-ChIP-seq_peak_12467	7.20544
chr5	8300	8958	FLAG-ZF-ChIP-seq_peak_15413	7.20065
chr1	21339271	21340164	FLAG-ZF-ChIP-seq_peak_3574a	7.19744
chr2	12396114	12396675	FLAG-ZF-ChIP-seq_peak_6862	7.19744
chr2	17383896	17384451	FLAG-ZF-ChIP-seq_peak_7779	7.19744
chr3	5649194	5649719	FLAG-ZF-ChIP-seq_peak_9439	7.19744
chr5	7226680	7227514	FLAG-ZF-ChIP-seq_peak_16859	7.19744
chr5	14851184	14851905	FLAG-ZF-ChIP-seq_peak_17773	7.19744
chr5	19635201	19635772	FLAG-ZF-ChIP-seq_peak_18594	7.19744
chr5	24873269	24874136	FLAG-ZF-ChIP-seq_peak_19554	7.19744
chr5	26088289	26088784	FLAG-ZF-ChIP-seq_peak_19801	7.19744
chr3	11204601	11205120	FLAG-ZF-ChIP-seq_peak_10449	7.19587
chr4	16661350	16662458	FLAG-ZF-ChIP-seq_peak_15003a	7.19559
chr5	8871233	8872279	FLAG-ZF-ChIP-seq_peak_17154a	7.1948
chr4	15267033	15267663	FLAG-ZF-ChIP-seq_peak_14690	7.18981
chr3	12554232	12555137	FLAG-ZF-ChIP-seq_peak_10579a	7.18333
chr3	5562377	5563176	FLAG-ZF-ChIP-seq_peak_9429	7.17644
chr3	11572550	11573183	FLAG-ZF-ChIP-seq_peak_10494	7.17114
chr5	2689407	2690062	FLAG-ZF-ChIP-seq_peak_15979	7.1696
chr1	1362992	1363585	FLAG-ZF-ChIP-seq_peak_295	7.16823
chr1	5744746	5745273	FLAG-ZF-ChIP-seq_peak_1219	7.16823
chr1	11128887	11129472	FLAG-ZF-ChIP-seq_peak_2207	7.16823
chr1	13172833	13173545	FLAG-ZF-ChIP-seq_peak_2506a	7.16823
chr1	19251760	19252277	FLAG-ZF-ChIP-seq_peak_3198	7.16823
chr2	4347423	4348120	FLAG-ZF-ChIP-seq_peak_5730	7.16823
chr2	7266961	7267537	FLAG-ZF-ChIP-seq_peak_6042	7.16823
chr2	11005277	11007521	FLAG-ZF-ChIP-seq_peak_6656a	7.16823
chr3	8133333	8133718	FLAG-ZF-ChIP-seq_peak_9936	7.16823
chr4	5373290	5373774	FLAG-ZF-ChIP-seq_peak_12906	7.16823
chr4	14072886	14073785	FLAG-ZF-ChIP-seq_peak_14470a	7.16823
chr5	14995555	14995978	FLAG-ZF-ChIP-seq_peak_17792	7.16823
chr5	20717645	20718130	FLAG-ZF-ChIP-seq_peak_18784	7.16823
chr5	22506622	22507454	FLAG-ZF-ChIP-seq_peak_19121	7.16823
chr5	24574399	24575101	FLAG-ZF-ChIP-seq_peak_19499	7.16823
chr5	8991945	8992545	FLAG-ZF-ChIP-seq_peak_17185	7.16736
chr1	1629987	1630923	FLAG-ZF-ChIP-seq_peak_356	7.16522
chr2	9778473	9779035	FLAG-ZF-ChIP-seq_peak_6453	7.16522
chr4	6260358	6261019	FLAG-ZF-ChIP-seq_peak_13034	7.16089
chr4	17395365	17396066	FLAG-ZF-ChIP-seq_peak_15171	7.16089
chr1	22272755	22273301	FLAG-ZF-ChIP-seq_peak_3725	7.15789
chr4	6359810	6360465	FLAG-ZF-ChIP-seq_peak_13054	7.1575
chr5	26660284	26660857	FLAG-ZF-ChIP-seq_peak_19936	7.15721
chr1	9610930	9611575	FLAG-ZF-ChIP-seq_peak_1944	7.15481
chr5	20091021	20091719	FLAG-ZF-ChIP-seq_peak_18686	7.15481
chr5	5572338	5573198	FLAG-ZF-ChIP-seq_peak_16550	7.1512
chr2	10448828	10449394	FLAG-ZF-ChIP-seq_peak_6575	7.14951
chr2	9055785	9056501	FLAG-ZF-ChIP-seq_peak_6327	7.14341
chr4	8866611	8868264	FLAG-ZF-ChIP-seq_peak_13474a	7.14062
chr2	18184034	18184536	FLAG-ZF-ChIP-seq_peak_7944	7.13903
chr3	9723861	9724523	FLAG-ZF-ChIP-seq_peak_10207a	7.13902
chr1	289747	290437	FLAG-ZF-ChIP-seq_peak_65	7.13901
chr3	16587135	16588292	FLAG-ZF-ChIP-seq_peak_11002a	7.13901
chr4	9525252	9525955	FLAG-ZF-ChIP-seq_peak_13596	7.13901
chr4	13683124	13683831	FLAG-ZF-ChIP-seq_peak_14390	7.13901
chr5	9350908	9351614	FLAG-ZF-ChIP-seq_peak_17242	7.13901
chr5	15026581	15028128	FLAG-ZF-ChIP-seq_peak_17798a	7.13901
chr1	16142204	16142589	FLAG-ZF-ChIP-seq_peak_2691	7.13251
chr2	8547659	8548220	FLAG-ZF-ChIP-seq_peak_6259	7.13251
chr5	6203501	6203955	FLAG-ZF-ChIP-seq_peak_16659	7.13245
chr1	30300460	30301475	FLAG-ZF-ChIP-seq_peak_5256	7.1315
chr1	28239314	28239898	FLAG-ZF-ChIP-seq_peak_4862	7.11948
chr1	12054776	12055405	FLAG-ZF-ChIP-seq_peak_2358	7.11683
chr1	25337927	25338625	FLAG-ZF-ChIP-seq_peak_4292	7.11316
chr1	19326530	19327008	FLAG-ZF-ChIP-seq_peak_3212	7.1098
chr1	27303162	27303857	FLAG-ZF-ChIP-seq_peak_4681	7.1098
chr2	1320391	1321115	FLAG-ZF-ChIP-seq_peak_5496	7.1098
chr2	4229832	4230376	FLAG-ZF-ChIP-seq_peak_5724	7.1098
chr2	19364260	19364743	FLAG-ZF-ChIP-seq_peak_8196	7.1098
chr3	2196919	2197407	FLAG-ZF-ChIP-seq_peak_8733	7.1098
chr3	6420039	6421895	FLAG-ZF-ChIP-seq_peak_9596a	7.1098
chr3	20363728	20364379	FLAG-ZF-ChIP-seq_peak_11680	7.1098
chr5	16760650	16761168	FLAG-ZF-ChIP-seq_peak_18091	7.1098
chr5	17194248	17194790	FLAG-ZF-ChIP-seq_peak_18174	7.1098
chr4	15420189	15420737	FLAG-ZF-ChIP-seq_peak_14734	7.10886
chr1	22905231	22906028	FLAG-ZF-ChIP-seq_peak_3838	7.107
chr4	15189929	15190736	FLAG-ZF-ChIP-seq_peak_14676	7.107
chr5	4600741	4601391	FLAG-ZF-ChIP-seq_peak_16375	7.10413
chr1	30007768	30008467	FLAG-ZF-ChIP-seq_peak_5193	7.09678
chr4	5447941	5448455	FLAG-ZF-ChIP-seq_peak_12912	7.09144
chr1	3452781	3453437	FLAG-ZF-ChIP-seq_peak_738	7.08058
chr1	9794277	9794876	FLAG-ZF-ChIP-seq_peak_1981	7.08058
chr1	18400533	18401154	FLAG-ZF-ChIP-seq_peak_3039	7.08058
chr1	26683814	26684311	FLAG-ZF-ChIP-seq_peak_4557	7.08058
chr2	5286989	5287585	FLAG-ZF-ChIP-seq_peak_5802	7.08058
chr2	7617086	7617702	FLAG-ZF-ChIP-seq_peak_6104	7.08058
chr3	3854120	3855151	FLAG-ZF-ChIP-seq_peak_9068	7.08058
chr3	11803655	11804054	FLAG-ZF-ChIP-seq_peak_10520	7.08058
chr3	21830099	21830675	FLAG-ZF-ChIP-seq_peak_11984	7.08058
chr4	15735500	15736305	FLAG-ZF-ChIP-seq_peak_14801	7.08058
chr5	17039773	17040294	FLAG-ZF-ChIP-seq_peak_18142	7.08058
chr5	23455787	23456292	FLAG-ZF-ChIP-seq_peak_19289	7.08058
chr5	25004626	25005020	FLAG-ZF-ChIP-seq_peak_19578	7.08058
chr5	26577083	26577899	FLAG-ZF-ChIP-seq_peak_19914	7.08058
chr1	10288229	10289584	FLAG-ZF-ChIP-seq_peak_2057a	7.07494
chr1	24613597	24614507	FLAG-ZF-ChIP-seq_peak_4173	7.07407
chr4	11876024	11876626	FLAG-ZF-ChIP-seq_peak_14006	7.07407
chr5	19439608	19440183	FLAG-ZF-ChIP-seq_peak_18560	7.07276
chr5	21901934	21902918	FLAG-ZF-ChIP-seq_peak_19010	7.07276
chr4	13846093	13846776	FLAG-ZF-ChIP-seq_peak_14417	7.07086
chr1	4655711	4656166	FLAG-ZF-ChIP-seq_peak_986	7.06845
chr2	13011176	13011644	FLAG-ZF-ChIP-seq_peak_6978	7.0605
chr1	5029554	5030150	FLAG-ZF-ChIP-seq_peak_1060	7.05355
chr1	8440508	8441091	FLAG-ZF-ChIP-seq_peak_1716	7.05136
chr1	22137412	22138441	FLAG-ZF-ChIP-seq_peak_3699	7.05136
chr2	17907163	17907882	FLAG-ZF-ChIP-seq_peak_7885	7.05136
chr3	648733	649364	FLAG-ZF-ChIP-seq_peak_8419	7.05136
chr3	4106317	4107169	FLAG-ZF-ChIP-seq_peak_9127	7.05136
chr3	16740933	16741500	FLAG-ZF-ChIP-seq_peak_11034	7.05136
chr4	629441	629958	FLAG-ZF-ChIP-seq_peak_12478	7.05136
chr4	9042621	9043953	FLAG-ZF-ChIP-seq_peak_13507a	7.05136
chr4	18262582	18263222	FLAG-ZF-ChIP-seq_peak_15351	7.05136
chr5	11412999	11413411	FLAG-ZF-ChIP-seq_peak_17439	7.05136
chr5	19966868	19967615	FLAG-ZF-ChIP-seq_peak_18653	7.05136
chr5	22245187	22245975	FLAG-ZF-ChIP-seq_peak_19073	7.05136
chr1	4333405	4334174	FLAG-ZF-ChIP-seq_peak_928	7.04738
chr2	8966501	8967607	FLAG-ZF-ChIP-seq_peak_6314	7.04448
chr4	11758121	11758578	FLAG-ZF-ChIP-seq_peak_13986	7.04309
chr1	17634601	17635272	FLAG-ZF-ChIP-seq_peak_2895	7.04017
chr5	582839	583699	FLAG-ZF-ChIP-seq_peak_15547	7.03833
chr3	18991493	18992182	FLAG-ZF-ChIP-seq_peak_11439	7.03229
chr4	13538201	13539450	FLAG-ZF-ChIP-seq_peak_14346a	7.02972
chr1	2847190	2848128	FLAG-ZF-ChIP-seq_peak_617	7.02431
chr1	5364802	5365532	FLAG-ZF-ChIP-seq_peak_1135	7.02304
chr1	4131951	4132516	FLAG-ZF-ChIP-seq_peak_879	7.02215
chr1	4903809	4904301	FLAG-ZF-ChIP-seq_peak_1031	7.02215
chr1	5610014	5611030	FLAG-ZF-ChIP-seq_peak_1189a	7.02215
chr1	12415214	12416051	FLAG-ZF-ChIP-seq_peak_2411a	7.02215
chr1	13893292	13893724	FLAG-ZF-ChIP-seq_peak_2577	7.02215
chr1	17891986	17892706	FLAG-ZF-ChIP-seq_peak_2940	7.02215
chr1	18184884	18185427	FLAG-ZF-ChIP-seq_peak_2999	7.02215
chr1	20470293	20471102	FLAG-ZF-ChIP-seq_peak_3409	7.02215
chr2	1466115	1466548	FLAG-ZF-ChIP-seq_peak_5515	7.02215
chr2	7952353	7952728	FLAG-ZF-ChIP-seq_peak_6159	7.02215
chr2	16619952	16620821	FLAG-ZF-ChIP-seq_peak_7626	7.02215
chr3	22001341	22002074	FLAG-ZF-ChIP-seq_peak_12018	7.02215
chr3	22131759	22132339	FLAG-ZF-ChIP-seq_peak_12038	7.02215
chr4	6374655	6375181	FLAG-ZF-ChIP-seq_peak_13057	7.02215
chr4	12560309	12561091	FLAG-ZF-ChIP-seq_peak_14130	7.02215
chr5	17411168	17411921	FLAG-ZF-ChIP-seq_peak_18209	7.02215
chr1	12537928	12538760	FLAG-ZF-ChIP-seq_peak_2430	7.01711
chr2	12682184	12682825	FLAG-ZF-ChIP-seq_peak_6918	7.01711
chr1	6594607	6595664	FLAG-ZF-ChIP-seq_peak_1374	7.01582
chr1	3071539	3072221	FLAG-ZF-ChIP-seq_peak_657	7.0145
chr2	1714792	1715978	FLAG-ZF-ChIP-seq_peak_5551	7.01041
chr4	13616553	13616970	FLAG-ZF-ChIP-seq_peak_14368	7.00497
chr1	2172582	2173358	FLAG-ZF-ChIP-seq_peak_464	7.00306
chr3	21057872	21058449	FLAG-ZF-ChIP-seq_peak_11816	6.99793
chr3	15264194	15265180	FLAG-ZF-ChIP-seq_peak_10796	6.99742
chr1	6488220	6488776	FLAG-ZF-ChIP-seq_peak_1351	6.99509
chr2	5671066	5672111	FLAG-ZF-ChIP-seq_peak_5836	6.99293
chr2	9967331	9968020	FLAG-ZF-ChIP-seq_peak_6496	6.99293
chr2	14750901	14752191	FLAG-ZF-ChIP-seq_peak_7280a	6.99293
chr3	7398682	7399769	FLAG-ZF-ChIP-seq_peak_9795	6.99293
chr3	9961513	9962077	FLAG-ZF-ChIP-seq_peak_10247	6.99293
chr4	283727	285022	FLAG-ZF-ChIP-seq_peak_12418a	6.99293
chr4	10676650	10677514	FLAG-ZF-ChIP-seq_peak_13796	6.99293
chr4	16058487	16059063	FLAG-ZF-ChIP-seq_peak_14878	6.99293
chr5	5523703	5524119	FLAG-ZF-ChIP-seq_peak_16542	6.99293
chr5	8759269	8759831	FLAG-ZF-ChIP-seq_peak_17136	6.99293
chr5	21714782	21715240	FLAG-ZF-ChIP-seq_peak_18977	6.99293
chr5	20192192	20193568	FLAG-ZF-ChIP-seq_peak_18704a	6.98832
chr2	13793416	13794043	FLAG-ZF-ChIP-seq_peak_7088	6.98727
chr5	2066035	2066567	FLAG-ZF-ChIP-seq_peak_15852	6.98676
chr3	5854483	5855100	FLAG-ZF-ChIP-seq_peak_9477	6.98333
chr1	4461688	4462412	FLAG-ZF-ChIP-seq_peak_952	6.9798
chr1	15724353	15724803	FLAG-ZF-ChIP-seq_peak_2667	6.97912
chr1	3676548	3677376	FLAG-ZF-ChIP-seq_peak_780	6.971
chr1	30370745	30371747	FLAG-ZF-ChIP-seq_peak_5271	6.96848
chr3	4388978	4389888	FLAG-ZF-ChIP-seq_peak_9179	6.96848
chr2	2226960	2227339	FLAG-ZF-ChIP-seq_peak_5596	6.96372
chr2	4054809	4055389	FLAG-ZF-ChIP-seq_peak_5712	6.96372
chr2	9805882	9806257	FLAG-ZF-ChIP-seq_peak_6459	6.96372
chr2	17387605	17388707	FLAG-ZF-ChIP-seq_peak_7780a	6.96372
chr2	17609409	17610365	FLAG-ZF-ChIP-seq_peak_7826	6.96372
chr2	17818925	17821246	FLAG-ZF-ChIP-seq_peak_7869a	6.96372
chr3	287109	288109	FLAG-ZF-ChIP-seq_peak_8329a	6.96372
chr3	15622957	15623576	FLAG-ZF-ChIP-seq_peak_10849a	6.96372
chr4	1495622	1496078	FLAG-ZF-ChIP-seq_peak_12633	6.96372
chr4	15155346	15156478	FLAG-ZF-ChIP-seq_peak_14667a	6.96372
chr4	16439756	16440547	FLAG-ZF-ChIP-seq_peak_14955	6.96372
chr5	1685788	1686354	FLAG-ZF-ChIP-seq_peak_15782	6.96372
chr5	6359974	6360576	FLAG-ZF-ChIP-seq_peak_16695	6.96372
chr5	14792285	14792980	FLAG-ZF-ChIP-seq_peak_17766	6.96372
chr2	7979818	7980467	FLAG-ZF-ChIP-seq_peak_6167	6.96371
chr5	192632	193423	FLAG-ZF-ChIP-seq_peak_15453	6.95788
chr4	377190	377840	FLAG-ZF-ChIP-seq_peak_12433	6.9488
chr4	10072483	10073369	FLAG-ZF-ChIP-seq_peak_13692	6.9475
chr3	10328241	10328812	FLAG-ZF-ChIP-seq_peak_10312	6.94646
chr5	4516406	4517280	FLAG-ZF-ChIP-seq_peak_16360	6.94622
chr1	27909631	27910250	FLAG-ZF-ChIP-seq_peak_4800	6.94511
chr5	8958337	8958969	FLAG-ZF-ChIP-seq_peak_17176	6.93862
chr1	1072514	1072980	FLAG-ZF-ChIP-seq_peak_235	6.9345
chr2	14017014	14018514	FLAG-ZF-ChIP-seq_peak_7128a	6.9345
chr3	1865117	1865760	FLAG-ZF-ChIP-seq_peak_8664	6.9345
chr3	3489794	3490531	FLAG-ZF-ChIP-seq_peak_8992	6.9345
chr3	22042641	22043098	FLAG-ZF-ChIP-seq_peak_12022	6.9345
chr5	5370322	5370838	FLAG-ZF-ChIP-seq_peak_16515	6.9345
chr5	8876290	8877164	FLAG-ZF-ChIP-seq_peak_17155	6.9345
chr5	17465556	17466261	FLAG-ZF-ChIP-seq_peak_18224	6.9345
chr2	6833797	6834545	FLAG-ZF-ChIP-seq_peak_5964	6.92733
chr1	8583980	8584610	FLAG-ZF-ChIP-seq_peak_1732	6.92694
chr3	2122545	2123328	FLAG-ZF-ChIP-seq_peak_8719	6.92694
chr3	20024779	20025759	FLAG-ZF-ChIP-seq_peak_11623	6.92325
chr5	7901033	7901490	FLAG-ZF-ChIP-seq_peak_16993	6.92278
chr2	2120924	2121450	FLAG-ZF-ChIP-seq_peak_5582	6.9196
chr1	6222058	6222712	FLAG-ZF-ChIP-seq_peak_1303	6.91929
chr1	4143814	4144333	FLAG-ZF-ChIP-seq_peak_883	6.91626
chr5	17334392	17335269	FLAG-ZF-ChIP-seq_peak_18198	6.91618
chr3	21407341	21408487	FLAG-ZF-ChIP-seq_peak_11893a	6.91373
chr1	20317579	20318043	FLAG-ZF-ChIP-seq_peak_3386	6.91289
chr5	299090	299698	FLAG-ZF-ChIP-seq_peak_15481	6.91289
chr5	16807433	16808316	FLAG-ZF-ChIP-seq_peak_18099	6.91028
chr1	22315613	22316248	FLAG-ZF-ChIP-seq_peak_3728	6.90673
chr2	14172330	14172814	FLAG-ZF-ChIP-seq_peak_7154	6.9055
chr1	5438500	5439265	FLAG-ZF-ChIP-seq_peak_1153	6.90529
chr1	28646980	28647513	FLAG-ZF-ChIP-seq_peak_4930	6.90529
chr2	12312117	12312657	FLAG-ZF-ChIP-seq_peak_6847	6.90529
chr3	6652910	6653614	FLAG-ZF-ChIP-seq_peak_9642	6.90529
chr3	18662295	18662899	FLAG-ZF-ChIP-seq_peak_11370	6.90529
chr3	21231750	21232267	FLAG-ZF-ChIP-seq_peak_11856	6.90529
chr4	3936301	3936682	FLAG-ZF-ChIP-seq_peak_12830	6.90529
chr4	10424300	10424862	FLAG-ZF-ChIP-seq_peak_13757	6.90529
chr5	10184493	10184920	FLAG-ZF-ChIP-seq_peak_17359	6.90529
chr5	4129791	4130394	FLAG-ZF-ChIP-seq_peak_16277	6.90481
chr2	18983134	18983737	FLAG-ZF-ChIP-seq_peak_8103	6.90078
chr1	18112246	18113032	FLAG-ZF-ChIP-seq_peak_2987	6.90047
chr3	9793071	9793884	FLAG-ZF-ChIP-seq_peak_10213	6.89861
chr1	28503445	28504464	FLAG-ZF-ChIP-seq_peak_4900a	6.89857
chr1	6102604	6103148	FLAG-ZF-ChIP-seq_peak_1278	6.89835
chr1	6823605	6824668	FLAG-ZF-ChIP-seq_peak_1427a	6.89592
chr3	10794521	10795456	FLAG-ZF-ChIP-seq_peak_10389a	6.89567
chr2	16034031	16034505	FLAG-ZF-ChIP-seq_peak_7522	6.89434
chr2	12856472	12857825	FLAG-ZF-ChIP-seq_peak_6946a	6.89175
chr3	4655326	4655837	FLAG-ZF-ChIP-seq_peak_9240	6.88993
chr4	280975	281752	FLAG-ZF-ChIP-seq_peak_12417	6.88648
chr1	3971329	3972005	FLAG-ZF-ChIP-seq_peak_848	6.88547
chr3	15810339	15810945	FLAG-ZF-ChIP-seq_peak_10879	6.87892
chr4	10793710	10794180	FLAG-ZF-ChIP-seq_peak_13809	6.87878
chr2	15632882	15633371	FLAG-ZF-ChIP-seq_peak_7459	6.87804
chr4	6942619	6943170	FLAG-ZF-ChIP-seq_peak_13144	6.87712
chr3	6840016	6840844	FLAG-ZF-ChIP-seq_peak_9690	6.87607
chr3	10032075	10032684	FLAG-ZF-ChIP-seq_peak_10258	6.87607
chr4	133778	134646	FLAG-ZF-ChIP-seq_peak_12380	6.87607
chr5	1809208	1810034	FLAG-ZF-ChIP-seq_peak_15811	6.87607
chr5	13515222	13515731	FLAG-ZF-ChIP-seq_peak_17627	6.87607
chr5	13741145	13741695	FLAG-ZF-ChIP-seq_peak_17647	6.87607
chr5	17223534	17224238	FLAG-ZF-ChIP-seq_peak_18183	6.87607
chr1	29509848	29511020	FLAG-ZF-ChIP-seq_peak_5097	6.86834
chr2	18659479	18660056	FLAG-ZF-ChIP-seq_peak_8027	6.86509
chr1	29877219	29878834	FLAG-ZF-ChIP-seq_peak_5165a	6.86268
chr4	16997043	16997655	FLAG-ZF-ChIP-seq_peak_15077	6.85595
chr4	15523806	15524654	FLAG-ZF-ChIP-seq_peak_14766	6.85572
chr4	17741755	17742311	FLAG-ZF-ChIP-seq_peak_15234	6.84996
chr3	8645516	8645935	FLAG-ZF-ChIP-seq_peak_10016	6.84943
chr4	7663116	7663672	FLAG-ZF-ChIP-seq_peak_13248	6.84875
chr1	3434765	3435286	FLAG-ZF-ChIP-seq_peak_734	6.84685
chr1	6238229	6239250	FLAG-ZF-ChIP-seq_peak_1305a	6.84685
chr1	19935942	19936675	FLAG-ZF-ChIP-seq_peak_3318	6.84685
chr2	2858186	2858898	FLAG-ZF-ChIP-seq_peak_5660	6.84685
chr2	13568779	13569430	FLAG-ZF-ChIP-seq_peak_7043	6.84685
chr3	653843	654318	FLAG-ZF-ChIP-seq_peak_8421	6.84685
chr3	21010864	21011403	FLAG-ZF-ChIP-seq_peak_11804	6.84685
chr4	8658971	8659709	FLAG-ZF-ChIP-seq_peak_13441	6.84685
chr4	13266473	13267140	FLAG-ZF-ChIP-seq_peak_14287	6.84685
chr5	2813629	2814734	FLAG-ZF-ChIP-seq_peak_16001a	6.84685
chr5	8318506	8318992	FLAG-ZF-ChIP-seq_peak_17057	6.84685
chr5	10365060	10365496	FLAG-ZF-ChIP-seq_peak_17376	6.84685
chr5	3356902	3357543	FLAG-ZF-ChIP-seq_peak_16127	6.84632
chr3	2719296	2719880	FLAG-ZF-ChIP-seq_peak_8851	6.8447
chr1	6525327	6525797	FLAG-ZF-ChIP-seq_peak_1363	6.84465
chr1	5019618	5020511	FLAG-ZF-ChIP-seq_peak_1056a	6.84304
chr1	9307708	9308642	FLAG-ZF-ChIP-seq_peak_1879	6.84102
chr1	2220910	2221623	FLAG-ZF-ChIP-seq_peak_478	6.8395
chr5	4607062	4607642	FLAG-ZF-ChIP-seq_peak_16376	6.83888
chr2	15029853	15030545	FLAG-ZF-ChIP-seq_peak_7346	6.83267
chr1	5025127	5025717	FLAG-ZF-ChIP-seq_peak_1058	6.82774
chr3	11652788	11653838	FLAG-ZF-ChIP-seq_peak_10504a	6.82716
chr2	13229946	13230378	FLAG-ZF-ChIP-seq_peak_7004	6.82673
chr5	25336308	25337520	FLAG-ZF-ChIP-seq_peak_19650	6.82658
chr4	12176269	12176928	FLAG-ZF-ChIP-seq_peak_14063	6.82562
chr5	5422164	5423018	FLAG-ZF-ChIP-seq_peak_16524	6.82463
chr3	2615379	2616073	FLAG-ZF-ChIP-seq_peak_8833	6.82457
chr1	8717610	8718206	FLAG-ZF-ChIP-seq_peak_1762	6.81764
chr1	14289968	14290483	FLAG-ZF-ChIP-seq_peak_2597	6.81764
chr2	1111268	1111657	FLAG-ZF-ChIP-seq_peak_5476	6.81764
chr2	7862647	7863061	FLAG-ZF-ChIP-seq_peak_6139	6.81764
chr2	9930281	9930850	FLAG-ZF-ChIP-seq_peak_6487	6.81764
chr2	11294527	11295734	FLAG-ZF-ChIP-seq_peak_6693	6.81764
chr3	7231605	7232346	FLAG-ZF-ChIP-seq_peak_9763	6.81764
chr3	9682575	9683573	FLAG-ZF-ChIP-seq_peak_10196	6.81764
chr3	10051162	10051919	FLAG-ZF-ChIP-seq_peak_10259	6.81764
chr3	19558979	19559559	FLAG-ZF-ChIP-seq_peak_11553	6.81764
chr4	2334116	2334515	FLAG-ZF-ChIP-seq_peak_12710	6.81764
chr4	8326133	8326602	FLAG-ZF-ChIP-seq_peak_13379	6.81764
chr4	13300303	13300857	FLAG-ZF-ChIP-seq_peak_14292	6.81764
chr5	1268793	1269301	FLAG-ZF-ChIP-seq_peak_15692	6.81764
chr5	17171943	17172739	FLAG-ZF-ChIP-seq_peak_18166	6.81764
chr5	18368352	18369134	FLAG-ZF-ChIP-seq_peak_18376	6.81764
chr5	19005423	19006403	FLAG-ZF-ChIP-seq_peak_18481a	6.81764
chr2	11175787	11176773	FLAG-ZF-ChIP-seq_peak_6673	6.81616
chr4	6617842	6618635	FLAG-ZF-ChIP-seq_peak_13098	6.81605
chr5	22757834	22758372	FLAG-ZF-ChIP-seq_peak_19160	6.815
chr3	3684112	3684597	FLAG-ZF-ChIP-seq_peak_9038	6.80966
chr3	132045	132574	FLAG-ZF-ChIP-seq_peak_8300	6.80819
chr1	9825217	9825725	FLAG-ZF-ChIP-seq_peak_1985	6.80749
chr5	19300805	19301376	FLAG-ZF-ChIP-seq_peak_18532	6.80749
chr2	17091268	17091812	FLAG-ZF-ChIP-seq_peak_7720	6.80447
chr5	19190599	19191038	FLAG-ZF-ChIP-seq_peak_18512	6.80172
chr1	28511088	28511861	FLAG-ZF-ChIP-seq_peak_4902	6.80055
chr3	16297631	16298420	FLAG-ZF-ChIP-seq_peak_10963	6.79964
chr1	11845259	11846173	FLAG-ZF-ChIP-seq_peak_2320	6.79633
chr3	9933831	9934430	FLAG-ZF-ChIP-seq_peak_10243	6.79508
chr4	15485727	15486433	FLAG-ZF-ChIP-seq_peak_14752	6.79378
chr5	19951212	19951917	FLAG-ZF-ChIP-seq_peak_18648	6.79209
chr1	7462436	7462992	FLAG-ZF-ChIP-seq_peak_1538	6.78842
chr1	18869968	18870466	FLAG-ZF-ChIP-seq_peak_3115	6.78842
chr1	28105266	28105857	FLAG-ZF-ChIP-seq_peak_4833	6.78842
chr2	6500990	6501722	FLAG-ZF-ChIP-seq_peak_5928	6.78842
chr2	7905442	7905832	FLAG-ZF-ChIP-seq_peak_6151	6.78842
chr2	9178762	9179320	FLAG-ZF-ChIP-seq_peak_6356	6.78842
chr5	4723376	4723910	FLAG-ZF-ChIP-seq_peak_16393	6.78842
chr5	7564116	7564619	FLAG-ZF-ChIP-seq_peak_16939	6.78842
chr5	8438935	8439439	FLAG-ZF-ChIP-seq_peak_17081	6.78842
chr5	11915110	11916508	FLAG-ZF-ChIP-seq_peak_17507a	6.78842
chr5	23101195	23101613	FLAG-ZF-ChIP-seq_peak_19226	6.78842
chr5	882670	883253	FLAG-ZF-ChIP-seq_peak_15611	6.78656
chr2	8933632	8934114	FLAG-ZF-ChIP-seq_peak_6308	6.78637
chr2	17345105	17346015	FLAG-ZF-ChIP-seq_peak_7772	6.78637
chr3	20215118	20215726	FLAG-ZF-ChIP-seq_peak_11663	6.77794
chr4	13812964	13813695	FLAG-ZF-ChIP-seq_peak_14411a	6.77578
chr4	16103581	16104521	FLAG-ZF-ChIP-seq_peak_14886	6.77173
chr1	22821610	22822319	FLAG-ZF-ChIP-seq_peak_3819	6.76362
chr2	8555750	8556453	FLAG-ZF-ChIP-seq_peak_6260	6.7635
chr4	13722975	13724212	FLAG-ZF-ChIP-seq_peak_14399	6.76182
chr1	181990	182491	FLAG-ZF-ChIP-seq_peak_44	6.75921
chr1	1226136	1226556	FLAG-ZF-ChIP-seq_peak_266	6.75921
chr1	2993351	2994149	FLAG-ZF-ChIP-seq_peak_642	6.75921
chr1	11948353	11949408	FLAG-ZF-ChIP-seq_peak_2338a	6.75921
chr1	14293497	14294008	FLAG-ZF-ChIP-seq_peak_2598	6.75921
chr1	19321818	19322278	FLAG-ZF-ChIP-seq_peak_3210	6.75921
chr1	22924344	22925140	FLAG-ZF-ChIP-seq_peak_3844	6.75921
chr1	24626302	24626892	FLAG-ZF-ChIP-seq_peak_4178	6.75921
chr3	745604	746193	FLAG-ZF-ChIP-seq_peak_8442	6.75921
chr3	4097834	4098605	FLAG-ZF-ChIP-seq_peak_9124	6.75921
chr3	15752881	15753447	FLAG-ZF-ChIP-seq_peak_10865	6.75921
chr3	17262801	17263721	FLAG-ZF-ChIP-seq_peak_11113	6.75921
chr4	14008783	14009453	FLAG-ZF-ChIP-seq_peak_14452	6.75921
chr4	14695917	14696428	FLAG-ZF-ChIP-seq_peak_14576	6.75921
chr5	4038188	4038887	FLAG-ZF-ChIP-seq_peak_16264	6.75921
chr5	14287988	14288561	FLAG-ZF-ChIP-seq_peak_17717	6.75921
chr5	22974258	22976421	FLAG-ZF-ChIP-seq_peak_19198a	6.75921
chr5	1581527	1582093	FLAG-ZF-ChIP-seq_peak_15764	6.75904
chr2	9056930	9057372	FLAG-ZF-ChIP-seq_peak_6328	6.75151
chr1	6506016	6506611	FLAG-ZF-ChIP-seq_peak_1355	6.75045
chr1	7007223	7007943	FLAG-ZF-ChIP-seq_peak_1461	6.74978
chr1	20868158	20868913	FLAG-ZF-ChIP-seq_peak_3482	6.74639
chr2	14228096	14229355	FLAG-ZF-ChIP-seq_peak_7166a	6.74401
chr1	27662402	27663360	FLAG-ZF-ChIP-seq_peak_4740	6.74369
chr2	14513641	14514226	FLAG-ZF-ChIP-seq_peak_7234	6.73641
chr3	23001180	23002096	FLAG-ZF-ChIP-seq_peak_12231	6.73274
chr4	15868798	15869416	FLAG-ZF-ChIP-seq_peak_14823	6.73184
chr3	20634003	20634673	FLAG-ZF-ChIP-seq_peak_11734	6.7314
chr2	18135639	18136166	FLAG-ZF-ChIP-seq_peak_7936	6.73004
chr1	1627992	1628370	FLAG-ZF-ChIP-seq_peak_355	6.72999
chr1	24266841	24267949	FLAG-ZF-ChIP-seq_peak_4113	6.72999
chr1	25270712	25271686	FLAG-ZF-ChIP-seq_peak_4281a	6.72999
chr3	1686780	1687468	FLAG-ZF-ChIP-seq_peak_8630	6.72999
chr3	21099825	21100434	FLAG-ZF-ChIP-seq_peak_11828	6.72999
chr4	10879244	10879740	FLAG-ZF-ChIP-seq_peak_13822	6.72999
chr4	12337709	12338228	FLAG-ZF-ChIP-seq_peak_14088	6.72999
chr5	614000	614553	FLAG-ZF-ChIP-seq_peak_15551	6.72999
chr5	1428394	1429008	FLAG-ZF-ChIP-seq_peak_15725	6.72999
chr5	16278453	16278926	FLAG-ZF-ChIP-seq_peak_17996	6.72999
chr5	18594635	18595425	FLAG-ZF-ChIP-seq_peak_18412	6.72999
chr5	19163027	19163780	FLAG-ZF-ChIP-seq_peak_18504	6.72999
chr5	25781173	25781729	FLAG-ZF-ChIP-seq_peak_19747	6.72999
chr5	6415822	6416841	FLAG-ZF-ChIP-seq_peak_16709	6.72687
chr3	16235734	16237322	FLAG-ZF-ChIP-seq_peak_10947a	6.72539
chr2	11674836	11675517	FLAG-ZF-ChIP-seq_peak_6765	6.72344
chr2	10536820	10537583	FLAG-ZF-ChIP-seq_peak_6588	6.722
chr2	14689061	14689563	FLAG-ZF-ChIP-seq_peak_7269	6.72141
chr2	13890040	13890602	FLAG-ZF-ChIP-seq_peak_7109	6.71561
chr1	2316089	2316786	FLAG-ZF-ChIP-seq_peak_499	6.71132
chr1	12148464	12149198	FLAG-ZF-ChIP-seq_peak_2379	6.7088
chr4	11917985	11918405	FLAG-ZF-ChIP-seq_peak_14015	6.7069
chr1	9771727	9772345	FLAG-ZF-ChIP-seq_peak_1974	6.70687
chr2	17357346	17357841	FLAG-ZF-ChIP-seq_peak_7775	6.70687
chr5	26189651	26190068	FLAG-ZF-ChIP-seq_peak_19816	6.70439
chr5	6491944	6492665	FLAG-ZF-ChIP-seq_peak_16721	6.70289
chr5	17071497	17072064	FLAG-ZF-ChIP-seq_peak_18146	6.70246
chr1	1040218	1040687	FLAG-ZF-ChIP-seq_peak_227	6.70078
chr1	6935033	6935585	FLAG-ZF-ChIP-seq_peak_1448	6.70078
chr1	8176784	8177237	FLAG-ZF-ChIP-seq_peak_1676	6.70078
chr1	22392183	22392649	FLAG-ZF-ChIP-seq_peak_3744	6.70078
chr2	1542246	1542944	FLAG-ZF-ChIP-seq_peak_5527	6.70078
chr2	16792369	16792841	FLAG-ZF-ChIP-seq_peak_7663	6.70078
chr3	12868366	12868747	FLAG-ZF-ChIP-seq_peak_10613	6.70078
chr3	22241339	22242254	FLAG-ZF-ChIP-seq_peak_12057	6.70078
chr4	10145980	10146492	FLAG-ZF-ChIP-seq_peak_13710	6.70078
chr5	3343064	3343944	FLAG-ZF-ChIP-seq_peak_16123a	6.70078
chr5	4921442	4922112	FLAG-ZF-ChIP-seq_peak_16438	6.70078
chr5	20965561	20966451	FLAG-ZF-ChIP-seq_peak_18834a	6.70078
chr5	22202361	22203127	FLAG-ZF-ChIP-seq_peak_19065a	6.70078
chr5	22792435	22793328	FLAG-ZF-ChIP-seq_peak_19167	6.70078
chr3	22834679	22835152	FLAG-ZF-ChIP-seq_peak_12197	6.69995
chr1	4958635	4959806	FLAG-ZF-ChIP-seq_peak_1041	6.69802
chr4	16361957	16362606	FLAG-ZF-ChIP-seq_peak_14936	6.69796
chr5	1392812	1393417	FLAG-ZF-ChIP-seq_peak_15720	6.69553
chr1	24081480	24082256	FLAG-ZF-ChIP-seq_peak_4071	6.69433
chr1	11091324	11092493	FLAG-ZF-ChIP-seq_peak_2200a	6.69102
chr4	9244978	9245549	FLAG-ZF-ChIP-seq_peak_13542	6.68851
chr5	19213599	19214932	FLAG-ZF-ChIP-seq_peak_18516a	6.687
chr4	9039566	9040243	FLAG-ZF-ChIP-seq_peak_13505	6.68576
chr4	13096529	13097219	FLAG-ZF-ChIP-seq_peak_14250	6.68459
chr2	2615355	2616065	FLAG-ZF-ChIP-seq_peak_5639	6.68044
chr5	8906025	8906612	FLAG-ZF-ChIP-seq_peak_17164	6.67804
chr1	2229282	2229827	FLAG-ZF-ChIP-seq_peak_480	6.67567
chr5	20292117	20292562	FLAG-ZF-ChIP-seq_peak_18718	6.67336
chr2	19534049	19534671	FLAG-ZF-ChIP-seq_peak_8244	6.67229
chr3	21493331	21494654	FLAG-ZF-ChIP-seq_peak_11909a	6.67184
chr1	7715037	7715945	FLAG-ZF-ChIP-seq_peak_1584	6.67156
chr1	23746021	23746433	FLAG-ZF-ChIP-seq_peak_3995	6.67156
chr1	28544913	28545369	FLAG-ZF-ChIP-seq_peak_4909	6.67156
chr2	16834356	16834776	FLAG-ZF-ChIP-seq_peak_7672	6.67156
chr3	15847759	15848347	FLAG-ZF-ChIP-seq_peak_10889	6.67156
chr4	934863	935457	FLAG-ZF-ChIP-seq_peak_12527	6.67156
chr4	13042192	13042925	FLAG-ZF-ChIP-seq_peak_14242	6.67156
chr4	16892601	16893019	FLAG-ZF-ChIP-seq_peak_15054	6.67156
chr4	17081430	17081949	FLAG-ZF-ChIP-seq_peak_15101	6.67156
chr5	138095	138513	FLAG-ZF-ChIP-seq_peak_15440	6.67156
chr5	14710753	14711218	FLAG-ZF-ChIP-seq_peak_17750	6.67156
chr5	18281428	18282001	FLAG-ZF-ChIP-seq_peak_18363	6.67156
chr3	6176478	6177031	FLAG-ZF-ChIP-seq_peak_9550	6.66274
chr3	18255627	18256393	FLAG-ZF-ChIP-seq_peak_11292	6.6617
chr3	18360962	18361832	FLAG-ZF-ChIP-seq_peak_11312	6.65479
chr4	7481884	7482863	FLAG-ZF-ChIP-seq_peak_13215	6.64731
chr5	21371778	21372693	FLAG-ZF-ChIP-seq_peak_18914	6.64731
chr1	26246086	26246730	FLAG-ZF-ChIP-seq_peak_4483	6.64658
chr1	3431586	3432330	FLAG-ZF-ChIP-seq_peak_732	6.64234
chr1	24504945	24505796	FLAG-ZF-ChIP-seq_peak_4154	6.64234
chr1	25501901	25502367	FLAG-ZF-ChIP-seq_peak_4328	6.64234
chr1	28940076	28940875	FLAG-ZF-ChIP-seq_peak_4976a	6.64234
chr2	15565652	15566113	FLAG-ZF-ChIP-seq_peak_7450	6.64234
chr2	18952597	18953215	FLAG-ZF-ChIP-seq_peak_8096	6.64234
chr3	3257601	3258019	FLAG-ZF-ChIP-seq_peak_8944	6.64234
chr3	16408446	16408816	FLAG-ZF-ChIP-seq_peak_10978	6.64234
chr4	13619970	13620481	FLAG-ZF-ChIP-seq_peak_14369	6.64234
chr5	4291257	4292034	FLAG-ZF-ChIP-seq_peak_16308	6.64234
chr5	16459543	16460069	FLAG-ZF-ChIP-seq_peak_18034	6.64234
chr5	26466045	26466534	FLAG-ZF-ChIP-seq_peak_19879	6.63938
chr3	446934	447476	FLAG-ZF-ChIP-seq_peak_8372	6.636
chr5	4463033	4463852	FLAG-ZF-ChIP-seq_peak_16349	6.62718
chr3	3064471	3065081	FLAG-ZF-ChIP-seq_peak_8914	6.62562
chr2	15013069	15013771	FLAG-ZF-ChIP-seq_peak_7338	6.62305
chr5	4877927	4878297	FLAG-ZF-ChIP-seq_peak_16422	6.62101
chr4	13987166	13987933	FLAG-ZF-ChIP-seq_peak_14447	6.61838
chr1	6721523	6721902	FLAG-ZF-ChIP-seq_peak_1403	6.61313
chr1	16767320	16767802	FLAG-ZF-ChIP-seq_peak_2751	6.61313
chr1	17651543	17652108	FLAG-ZF-ChIP-seq_peak_2899	6.61313
chr1	19226202	19226695	FLAG-ZF-ChIP-seq_peak_3195	6.61313
chr1	29470940	29472216	FLAG-ZF-ChIP-seq_peak_5088a	6.61313
chr2	6896197	6896649	FLAG-ZF-ChIP-seq_peak_5977	6.61313
chr2	10710567	10711608	FLAG-ZF-ChIP-seq_peak_6608	6.61313
chr2	12774979	12775466	FLAG-ZF-ChIP-seq_peak_6936	6.61313
chr2	18497860	18498419	FLAG-ZF-ChIP-seq_peak_7996	6.61313
chr3	6581386	6581865	FLAG-ZF-ChIP-seq_peak_9624	6.61313
chr3	8547361	8547974	FLAG-ZF-ChIP-seq_peak_9999	6.61313
chr4	109285	109837	FLAG-ZF-ChIP-seq_peak_12372	6.61313
chr4	16545245	16545831	FLAG-ZF-ChIP-seq_peak_14979	6.61313
chr5	7462785	7463321	FLAG-ZF-ChIP-seq_peak_16910	6.61313
chr5	16195351	16195873	FLAG-ZF-ChIP-seq_peak_17976	6.61313
chr5	21594589	21595042	FLAG-ZF-ChIP-seq_peak_18957	6.61313
chr1	12118462	12119065	FLAG-ZF-ChIP-seq_peak_2368	6.61184
chr2	15307354	15307848	FLAG-ZF-ChIP-seq_peak_7401	6.60536
chr1	10954098	10954636	FLAG-ZF-ChIP-seq_peak_2175	6.60525
chr1	22552076	22552688	FLAG-ZF-ChIP-seq_peak_3767	6.60224
chr5	15771730	15772871	FLAG-ZF-ChIP-seq_peak_17906a	6.60089
chr4	14943993	14944661	FLAG-ZF-ChIP-seq_peak_14632	6.60085
chr5	11865005	11865683	FLAG-ZF-ChIP-seq_peak_17487	6.59723
chr5	4379076	4379565	FLAG-ZF-ChIP-seq_peak_16332	6.59509
chr4	6638150	6638873	FLAG-ZF-ChIP-seq_peak_13102	6.59465
chr4	15105369	15105890	FLAG-ZF-ChIP-seq_peak_14656	6.59073
chr3	823956	824712	FLAG-ZF-ChIP-seq_peak_8453	6.58729
chr1	7990011	7990467	FLAG-ZF-ChIP-seq_peak_1627	6.58391
chr1	12962837	12963371	FLAG-ZF-ChIP-seq_peak_2468	6.58391
chr2	963260	963689	FLAG-ZF-ChIP-seq_peak_5446	6.58391
chr2	19297957	19298420	FLAG-ZF-ChIP-seq_peak_8176	6.58391
chr2	19457335	19457846	FLAG-ZF-ChIP-seq_peak_8226	6.58391
chr3	85455	86155	FLAG-ZF-ChIP-seq_peak_8293	6.58391
chr3	3144738	3145258	FLAG-ZF-ChIP-seq_peak_8930	6.58391
chr4	10166952	10167507	FLAG-ZF-ChIP-seq_peak_13714	6.58391
chr4	10998503	10998931	FLAG-ZF-ChIP-seq_peak_13837	6.58391
chr4	11559223	11560787	FLAG-ZF-ChIP-seq_peak_13946a	6.58391
chr4	13603670	13604289	FLAG-ZF-ChIP-seq_peak_14364	6.58391
chr4	18497808	18499005	FLAG-ZF-ChIP-seq_peak_15395a	6.58391
chr5	571396	571898	FLAG-ZF-ChIP-seq_peak_15543	6.58391
chr3	13208948	13209796	FLAG-ZF-ChIP-seq_peak_10645	6.58264
chr4	4443970	4444493	FLAG-ZF-ChIP-seq_peak_12851	6.5809
chr4	5765624	5766077	FLAG-ZF-ChIP-seq_peak_12958	6.57499
chr3	21447192	21448022	FLAG-ZF-ChIP-seq_peak_11899	6.56777
chr1	10684738	10685196	FLAG-ZF-ChIP-seq_peak_2131	6.56736
chr5	5893298	5894346	FLAG-ZF-ChIP-seq_peak_16605	6.56172
chr2	248751	249662	FLAG-ZF-ChIP-seq_peak_5320	6.56094
chr4	17924365	17925027	FLAG-ZF-ChIP-seq_peak_15280	6.556
chr1	13150000	13150364	FLAG-ZF-ChIP-seq_peak_2500	6.5547
chr1	18363809	18364498	FLAG-ZF-ChIP-seq_peak_3033	6.5547
chr1	18776729	18777103	FLAG-ZF-ChIP-seq_peak_3103	6.5547
chr1	26972696	26973490	FLAG-ZF-ChIP-seq_peak_4610	6.5547
chr2	11987086	11987701	FLAG-ZF-ChIP-seq_peak_6803	6.5547
chr3	1914333	1915163	FLAG-ZF-ChIP-seq_peak_8673a	6.5547
chr3	22237056	22237895	FLAG-ZF-ChIP-seq_peak_12056	6.5547
chr4	6967097	6967705	FLAG-ZF-ChIP-seq_peak_13149	6.5547
chr4	15646039	15646895	FLAG-ZF-ChIP-seq_peak_14789a	6.5547
chr5	14638393	14639707	FLAG-ZF-ChIP-seq_peak_17744a	6.5547
chr5	18747523	18748036	FLAG-ZF-ChIP-seq_peak_18435	6.5547
chr5	19589916	19590983	FLAG-ZF-ChIP-seq_peak_18584a	6.5547
chr2	7499312	7499909	FLAG-ZF-ChIP-seq_peak_6083	6.55415
chr3	7301675	7302417	FLAG-ZF-ChIP-seq_peak_9774	6.55286
chr3	5656273	5656865	FLAG-ZF-ChIP-seq_peak_9440	6.55122
chr2	7469303	7470152	FLAG-ZF-ChIP-seq_peak_6074	6.5504
chr1	26407266	26407831	FLAG-ZF-ChIP-seq_peak_4508	6.54604
chr5	21126813	21127321	FLAG-ZF-ChIP-seq_peak_18865	6.54444
chr1	19915224	19915801	FLAG-ZF-ChIP-seq_peak_3313	6.54212
chr5	10831647	10832113	FLAG-ZF-ChIP-seq_peak_17415	6.53924
chr1	3100088	3100729	FLAG-ZF-ChIP-seq_peak_663	6.53841
chr4	16150588	16151094	FLAG-ZF-ChIP-seq_peak_14895	6.53766
chr3	6318372	6319398	FLAG-ZF-ChIP-seq_peak_9574a	6.53696
chr5	4351032	4351840	FLAG-ZF-ChIP-seq_peak_16327	6.53672
chr1	22228982	22231080	FLAG-ZF-ChIP-seq_peak_3714a	6.53661
chr4	719504	719984	FLAG-ZF-ChIP-seq_peak_12493	6.53661
chr5	4018807	4019500	FLAG-ZF-ChIP-seq_peak_16258	6.53432
chr5	23608080	23608794	FLAG-ZF-ChIP-seq_peak_19322	6.53295
chr4	12564435	12564932	FLAG-ZF-ChIP-seq_peak_14131	6.53217
chr3	18419696	18420088	FLAG-ZF-ChIP-seq_peak_11320	6.53009
chr3	2993514	2994076	FLAG-ZF-ChIP-seq_peak_8902	6.52949
chr1	12370672	12371613	FLAG-ZF-ChIP-seq_peak_2405	6.52748
chr4	10578224	10578899	FLAG-ZF-ChIP-seq_peak_13782	6.52748
chr3	8047974	8048699	FLAG-ZF-ChIP-seq_peak_9926	6.52657
chr1	9113715	9114770	FLAG-ZF-ChIP-seq_peak_1830a	6.52548
chr1	9743744	9744345	FLAG-ZF-ChIP-seq_peak_1969	6.52548
chr1	17223119	17223547	FLAG-ZF-ChIP-seq_peak_2823	6.52548
chr1	17831101	17831708	FLAG-ZF-ChIP-seq_peak_2927	6.52548
chr1	25839905	25840452	FLAG-ZF-ChIP-seq_peak_4398	6.52548
chr2	6288649	6289235	FLAG-ZF-ChIP-seq_peak_5901	6.52548
chr2	6857111	6857799	FLAG-ZF-ChIP-seq_peak_5970	6.52548
chr2	19088659	19089179	FLAG-ZF-ChIP-seq_peak_8131	6.52548
chr3	8499545	8500121	FLAG-ZF-ChIP-seq_peak_9990	6.52548
chr3	14320740	14321351	FLAG-ZF-ChIP-seq_peak_10710	6.52548
chr3	22535477	22536010	FLAG-ZF-ChIP-seq_peak_12141	6.52548
chr5	459208	459848	FLAG-ZF-ChIP-seq_peak_15524	6.52548
chr5	5160832	5161310	FLAG-ZF-ChIP-seq_peak_16479	6.52548
chr5	16352630	16354213	FLAG-ZF-ChIP-seq_peak_18011a	6.52548
chr5	19778440	19779062	FLAG-ZF-ChIP-seq_peak_18617	6.52548
chr1	7028188	7028693	FLAG-ZF-ChIP-seq_peak_1463	6.51765
chr3	7444932	7445384	FLAG-ZF-ChIP-seq_peak_9810	6.5168
chr1	7696565	7697379	FLAG-ZF-ChIP-seq_peak_1579	6.51612
chr4	14879580	14880273	FLAG-ZF-ChIP-seq_peak_14610	6.5099
chr1	28974235	28975434	FLAG-ZF-ChIP-seq_peak_4989a	6.50887
chr4	16378710	16379668	FLAG-ZF-ChIP-seq_peak_14939a	6.50229
chr1	5204695	5205750	FLAG-ZF-ChIP-seq_peak_1102	6.49897
chr4	11662467	11662983	FLAG-ZF-ChIP-seq_peak_13966	6.49895
chr1	3469470	3470442	FLAG-ZF-ChIP-seq_peak_742a	6.49627
chr1	8043007	8043545	FLAG-ZF-ChIP-seq_peak_1642	6.49627
chr1	13141619	13142185	FLAG-ZF-ChIP-seq_peak_2498	6.49627
chr1	19601406	19601902	FLAG-ZF-ChIP-seq_peak_3251	6.49627
chr1	25464557	25465131	FLAG-ZF-ChIP-seq_peak_4322	6.49627
chr2	2219824	2220215	FLAG-ZF-ChIP-seq_peak_5595	6.49627
chr2	7738193	7738689	FLAG-ZF-ChIP-seq_peak_6122	6.49627
chr3	608574	609893	FLAG-ZF-ChIP-seq_peak_8412a	6.49627
chr3	2574088	2574507	FLAG-ZF-ChIP-seq_peak_8821	6.49627
chr3	4482637	4483309	FLAG-ZF-ChIP-seq_peak_9199	6.49627
chr3	11285951	11286460	FLAG-ZF-ChIP-seq_peak_10460	6.49627
chr4	199409	200078	FLAG-ZF-ChIP-seq_peak_12402	6.49627
chr5	2715978	2716473	FLAG-ZF-ChIP-seq_peak_15982	6.49627
chr2	12422253	12422790	FLAG-ZF-ChIP-seq_peak_6869	6.49161
chr5	5153426	5154402	FLAG-ZF-ChIP-seq_peak_16478	6.49161
chr2	12272072	12272927	FLAG-ZF-ChIP-seq_peak_6840a	6.49023
chr2	13935234	13935961	FLAG-ZF-ChIP-seq_peak_7116	6.49007
chr5	26416950	26417800	FLAG-ZF-ChIP-seq_peak_19867	6.49007
chr2	15016468	15017111	FLAG-ZF-ChIP-seq_peak_7339	6.48764
chr3	3094460	3095150	FLAG-ZF-ChIP-seq_peak_8921	6.48675
chr1	2368985	2369795	FLAG-ZF-ChIP-seq_peak_510	6.48579
chr1	21186631	21187312	FLAG-ZF-ChIP-seq_peak_3546	6.48579
chr5	12552102	12552727	FLAG-ZF-ChIP-seq_peak_17568	6.48579
chr1	26023426	26024177	FLAG-ZF-ChIP-seq_peak_4430	6.47831
chr3	18445481	18446446	FLAG-ZF-ChIP-seq_peak_11327a	6.4765
chr5	16681208	16681968	FLAG-ZF-ChIP-seq_peak_18074	6.4765
chr5	18362612	18363704	FLAG-ZF-ChIP-seq_peak_18374a	6.47415
chr2	12844775	12845258	FLAG-ZF-ChIP-seq_peak_6944	6.4724
chr1	21627812	21628379	FLAG-ZF-ChIP-seq_peak_3612	6.47099
chr1	5854224	5855215	FLAG-ZF-ChIP-seq_peak_1232a	6.46705
chr1	6914092	6914850	FLAG-ZF-ChIP-seq_peak_1446	6.46705
chr1	11232042	11232452	FLAG-ZF-ChIP-seq_peak_2223	6.46705
chr1	24986941	24987476	FLAG-ZF-ChIP-seq_peak_4229	6.46705
chr2	7279354	7279837	FLAG-ZF-ChIP-seq_peak_6044	6.46705
chr3	386006	386612	FLAG-ZF-ChIP-seq_peak_8359	6.46705
chr3	1716794	1717230	FLAG-ZF-ChIP-seq_peak_8635	6.46705
chr3	7686673	7687108	FLAG-ZF-ChIP-seq_peak_9857	6.46705
chr3	17456683	17457218	FLAG-ZF-ChIP-seq_peak_11149	6.46705
chr4	14491512	14492103	FLAG-ZF-ChIP-seq_peak_14541	6.46705
chr5	4618930	4619447	FLAG-ZF-ChIP-seq_peak_16378	6.46705
chr5	4726681	4727340	FLAG-ZF-ChIP-seq_peak_16394	6.46705
chr5	9906270	9906740	FLAG-ZF-ChIP-seq_peak_17336	6.46705
chr5	15759071	15759659	FLAG-ZF-ChIP-seq_peak_17904	6.46705
chr5	16489665	16490734	FLAG-ZF-ChIP-seq_peak_18040a	6.46705
chr5	18755157	18755770	FLAG-ZF-ChIP-seq_peak_18436	6.46705
chr5	20979940	20980635	FLAG-ZF-ChIP-seq_peak_18837a	6.46705
chr5	23216675	23217198	FLAG-ZF-ChIP-seq_peak_19244	6.46705
chr2	133955	134488	FLAG-ZF-ChIP-seq_peak_5303	6.46495
chr3	5475288	5476260	FLAG-ZF-ChIP-seq_peak_9406a	6.46494
chr1	27617303	27617694	FLAG-ZF-ChIP-seq_peak_4733	6.45855
chr2	712197	712854	FLAG-ZF-ChIP-seq_peak_5402	6.45809
chr3	22854447	22855038	FLAG-ZF-ChIP-seq_peak_12205	6.45289
chr1	804520	805416	FLAG-ZF-ChIP-seq_peak_173	6.45278
chr5	469750	470723	FLAG-ZF-ChIP-seq_peak_15528	6.45203
chr1	6684828	6685382	FLAG-ZF-ChIP-seq_peak_1393	6.45172
chr4	2605832	2606347	FLAG-ZF-ChIP-seq_peak_12759	6.44736
chr2	2361960	2362437	FLAG-ZF-ChIP-seq_peak_5620	6.44676
chr5	24656081	24656746	FLAG-ZF-ChIP-seq_peak_19511	6.4437
chr1	7912918	7913521	FLAG-ZF-ChIP-seq_peak_1617	6.44207
chr2	11796591	11797340	FLAG-ZF-ChIP-seq_peak_6777	6.44194
chr2	8941155	8942044	FLAG-ZF-ChIP-seq_peak_6310	6.44072
chr5	7205004	7205913	FLAG-ZF-ChIP-seq_peak_16856a	6.4386
chr2	16594308	16595081	FLAG-ZF-ChIP-seq_peak_7619	6.43823
chr1	3403924	3404641	FLAG-ZF-ChIP-seq_peak_721	6.43783
chr1	19831652	19832732	FLAG-ZF-ChIP-seq_peak_3293a	6.43783
chr1	20277778	20278271	FLAG-ZF-ChIP-seq_peak_3376	6.43783
chr2	2261423	2261805	FLAG-ZF-ChIP-seq_peak_5603	6.43783
[truncated: 4,094 more rows]

## Sheet: SheSupplemenatry Table 3
Supplementary Table 3 ZF-SUVH2 summary
sample name	leaf number	genotyping	methylation
fwa-1	n/a	n/a	No			Transgenic	Null Segregants
fwa-2	n/a	n/a	No		leaf No. <=20	41/44	5/24
Col0-1	n/a	n/a	Yes		methylation	44/44	16/24
Col0-2	n/a	n/a	Yes
ZF-SUVH2 T2 lines ID
1	35	-	Yes
2	40	-	Yes
3	14	+	Yes
4	24	+	Yes
5	16	+	Yes
6	16	+	Yes
7	15	+	Yes
8	43	-	No
9	11	+	Yes
10	46	-	Yes
11	25	-	Yes
12	13	+	Yes
13	11	+	Yes
14	38	+	Yes
15	45	-	No
16	29	-	Yes
17	12	+	Yes
18	10	+	Yes
19	18	-	Yes
20	12	+	Yes
21	39	-	Yes
22	17	+	Yes
23	14	+	Yes
24	38	+	Yes
25	10	+	Yes
26	20	-	Yes
27	14	+	Yes
28	22	-	Yes				Null segregant lines
29	33	-	No				transgenic lines
30	39	-	No
31	10	+	Yes
32	43	-	Yes
33	12	+	Yes
34	16	+	Yes
35	17	+	Yes
36	14	+	Yes
37	17	+	Yes
38	12	+	Yes
39	12	+	Yes
40	17	+	Yes
41	12	+	Yes
42	41	-	No
43	9	+	Yes
44	10	+	Yes
45	22	-	Yes
46	11	+	Yes
47	40	-	No
48	12	+	Yes
49	16	+	Yes
50	20	+	Yes
51	13	+	Yes
52	20	+	Yes
53	42	-	Yes
54	11	+	Yes
55	9	+	Yes
56	16	+	Yes
57	13	+	Yes
58	14	+	Yes
59	17	+	Yes
60	20	-	Yes
61	19	-	Yes
62	44	-	Yes
63	18	-	Yes
64	43	-	No
65	14	+	Yes
66	15	+	Yes
67	14	+	Yes
68	35	-	No

## Sheet: Supplemenatry Table 4
		Supplementary Table 4 FLAG-HD2A and FLAG-ELF7 IP-MS
Protein IDs	Description	Col-0 IP Rep1	Col-0 IP Rep2	FLAG-HD2A IP Rep1	FLAG-HD2A IP Rep2			Protein IDs	Description	Col-0 IP Rep1	Col-0 IP Rep2	FLAG-ELF7 IP Rep1	FLAG-ELF7 IP Rep2
AT3G44750.1 HD2A	HD2A, ATHD2A, HDA3, HDT1 | histone deacetylase 3 | chr3:16298045-16299585 FORWARD LENGTH=245	6	5	57	48			AT5G52040.2	ATRSP41, RS41, At-RS41RNA-binding (RRM/RBD/RNP motifs) family proteinchr5:21131081-21133318 FORWARD LENGTH=357	1458	1668	1453	1655
AT5G22650.1 HD2B	HD2B, HDT02, HDT2, ATHD2B, HDA4, HD2, ATHD2 | histone deacetylase 2B | chr5:7534120-7536054 FORWARD LENGTH=306	10	9	40	35			AT4G29830.1 VIP3	VIP3Transducin/WD40 repeat-like superfamily proteinchr4:14597728-14599157 FORWARD LENGTH=321	1	0	676	954
AT5G03740.1 HD2C	HD2C, HDT3 | histone deacetylase 2C | chr5:981994-983961 FORWARD LENGTH=294	2	3	22	18			AT5G61150.1 VIP4	VIP4leo1-like family proteinchr5:24603846-24607528 REVERSE LENGTH=625	0	0	611	697
AT2G27840.1 HD2D	HDT4, HDA13, HDT04 | histone deacetylase-related / HD-related | chr2:11862085-11863707 FORWARD LENGTH=203	0	0	32	32			AT1G79730.1 ELF7	ELF7hydroxyproline-rich glycoprotein family proteinchr1:30000743-30003969 REVERSE LENGTH=589	0	0	522	640
AT2G33800.1	Ribosomal protein S5 family protein | chr2:14300925-14302352 REVERSE LENGTH=303	0	1	14	12			AT2G06210.1 ELF8	ELF8, VIP6bindingchr2:2429108-2436588 REVERSE LENGTH=1091	0	0	503	519
AT2G44510.1	CDK inhibitor P21 binding protein | chr2:18377411-18379030 FORWARD LENGTH=326	0	0	10	8			AT3G44310.1	NIT1, ATNIT1, NITInitrilase 1chr3:15986901-15988841 FORWARD LENGTH=346	407	650	307	263
AT3G57660.1	NRPA1 | nuclear RNA polymerase A1 | chr3:21353746-21362814 FORWARD LENGTH=1670	0	3	7	5			AT3G22590.1 CDC73	PHP, CDC73PLANT HOMOLOGOUS TO PARAFIBROMINchr3:8003999-8005452 FORWARD LENGTH=415	0	0	280	327
AT5G66590.1	CAP (Cysteine-rich secretory proteins, Antigen 5, and Pathogenesis-related 1 protein) superfamily protein | chr5:26574255-26574812 FORWARD LENGTH=185	0	0	5	0			AT3G08590.1;AT1G09780.1	Phosphoglycerate mutase, 2,3-bisphosphoglycerate-independentchr3:2608683-2611237 REVERSE LENGTH=560	295	349	241	268
AT1G56560.1	Plant neutral invertase family protein | chr1:21192593-21194948 FORWARD LENGTH=616	0	4	5	4			AT1G61040.1 VIP5	VIP5plus-3 domain-containing proteinchr1:22483817-22485748 FORWARD LENGTH=643	0	0	191	298
AT1G20540.1	Transducin/WD40 repeat-like superfamily protein | chr1:7112652-7115191 FORWARD LENGTH=351	0	3	5	4			AT4G35630.1	PSATphosphoserine aminotransferasechr4:16904205-16905497 FORWARD LENGTH=430	257	238	175	210
AT1G03060.1	SPI | Beige/BEACH domain ;WD domain, G-beta repeat protein | chr1:712971-726891 REVERSE LENGTH=3601	0	4	5	3			AT5G02500.1	HSC70-1, HSP70-1, AT-HSC70-1, HSC70heat shock cognate protein 70-1chr5:554055-556334 REVERSE LENGTH=651	88	91	141	167
ATCG00170.1	RPOC2 | DNA-directed RNA polymerase family protein | chrC:15938-20068 REVERSE LENGTH=1376	0	3	4	5			ATCG00490.1;ATMG00280.1;AT2G07732.1	RBCLribulose-bisphosphate carboxylaseschrC:54958-56397 FORWARD LENGTH=479	146	158	141	135
AT5G50320.1	ELO3, HAG3, HAC8, ELP3, AtELP3 | radical SAM domain-containing protein / GCN5-related N-acetyltransferase (GNAT) family protein | chr5:20481200-20484811 REVERSE LENGTH=565	0	2	4	5			AT3G15730.1	PLDALPHA1, PLDphospholipase D alpha 1chr3:5330835-5333474 FORWARD LENGTH=810	109	120	115	107
AT5G16270.1	ATRAD21.3, SYN4 | sister chromatid cohesion 1 protein 4 | chr5:5316783-5322330 FORWARD LENGTH=1031	0	0	4	2			AT3G44690.1	unknown protein; Has 30201 Blast hits to 17322 proteins in 780 species: Archae - 12; Bacteria - 1396; Metazoa - 17338; Fungi - 3422; Plants - 5037; Viruses - 0; Other Eukaryotes - 2996 (source: NCBI BLink).chr3:16230685-1623421	180	210	113	110
AT5G15680.1	ARM repeat superfamily protein | chr5:5101188-5110793 REVERSE LENGTH=2153	0	1	4	3			AT4G10320.1;AT3G23145.1	tRNA synthetase class I (I, L, M and V) family proteinchr4:6397526-6404509 REVERSE LENGTH=1190	98	109	103	91
AT3G10380.1	SEC8, ATSEC8 | subunit of exocyst complex 8 | chr3:3219922-3228356 REVERSE LENGTH=1053	0	1	4	0			AT1G19480.1;AT1G75230.2;AT3G50880.1	DNA glycosylase superfamily proteinchr1:6744520-6746144 FORWARD LENGTH=382	136	149	101	107
AT1G73430.1	sec34-like family protein | chr1:27604096-27610829 FORWARD LENGTH=784	0	0	4	3			AT5G24780.1	VSP1, ATVSP1vegetative storage protein 1chr5:8507783-8508889 REVERSE LENGTH=270	107	128	96	126
AT1G16610.3	SR45 | arginine/serine-rich 45 | chr1:5675925-5678686 REVERSE LENGTH=425	0	4	4	2			AT1G64880.1	Ribosomal protein S5 family proteinchr1:24105713-24108780 FORWARD LENGTH=515	129	118	68	54
AT5G16280.1	Tetratricopeptide repeat (TPR)-like superfamily protein | chr5:5323377-5331345 REVERSE LENGTH=1272	0	0	3	2			AT1G48120.1;AT5G63870.2	hydrolases;protein serine/threonine phosphataseschr1:17774238-17779624 REVERSE LENGTH=1340	73	81	65	42
AT3G19980.1	ATFYPP3, EMB2736, STPP, FYPP3 | flower-specific, phytochrome-associated protein phosphatase 3 | chr3:6962008-6964761 FORWARD LENGTH=303	0	1	3	1			AT5G62700.1;AT5G62690.1	TUB2tubulin beta chain 2chr5:25181560-25183501 FORWARD LENGTH=450	87	80	65	80
AT2G37270.1	ATRPS5A, AML1, RPS5A | ribosomal protein 5A | chr3:3778175-3779354 REVERSE LENGTH=207	0	1	3	2			AT4G29270.1	HAD superfamily, subfamily IIIB acid phosphatase chr4:14423797-14424848 REVERSE LENGTH=256	73	89	60	78
AT1G29940.1	NRPA2 | nuclear RNA polymerase A2 | chr1:10479322-10486670 REVERSE LENGTH=1178	0	3	3	4			AT1G56070.1	LOS1Ribosomal protein S5/Elongation factor G/III/V family proteinchr1:20968245-20971077 REVERSE LENGTH=843	73	82	58	64
AT5G48120.1	ARM repeat superfamily protein | chr5:19508210-19514774 REVERSE LENGTH=1134	0	1	2	1			AT5G28540.1;AT1G09080.1;contaminant_GR78_PLAFA;contaminant_GR78_PLAFO	BIP1heat shock protein 70 (Hsp 70) family proteinchr5:10540665-10543274 REVERSE LENGTH=669	44	42	54	44
AT5G44700.1	EDA23, GSO2 | Leucine-rich repeat transmembrane protein kinase | chr5:18033049-18036894 REVERSE LENGTH=1252	0	1	2	0			AT5G25980.2	TGG2, BGLU37glucoside glucohydrolase 2chr5:9072730-9075477 FORWARD LENGTH=547	48	66	54	47
AT5G20920.1	EIF2 BETA, EMB1401 | eukaryotic translation initiation factor 2 beta subunit | chr5:7094994-7096661 REVERSE LENGTH=268	0	0	2	2			AT4G38680.1	GRP2, CSDP2, CSP2, ATCSP2glycine rich protein 2chr4:18072240-18072851 REVERSE LENGTH=203	37	104	53	28
AT5G05560.1	EMB2771 | E3 ubiquitin ligase, putative | chr5:1641452-1654685 FORWARD LENGTH=1678	0	0	2	2			AT5G26710.1	Glutamyl/glutaminyl-tRNA synthetase, class Icchr5:9305673-9308247 FORWARD LENGTH=719	69	73	52	55
AT5G04590.1	SIR | sulfite reductase | chr5:1319404-1322298 FORWARD LENGTH=642	0	0	2	1			AT4G16143.1	IMPA-2importin alpha isoform 2chr4:9134450-9137134 REVERSE LENGTH=535	41	35	47	48
AT5G01160.1	RING/U-box superfamily protein | chr5:54280-55727 FORWARD LENGTH=360	0	1	2	0			AT2G29560.1	ENOCcytosolic enolasechr2:12646635-12649694 FORWARD LENGTH=475	43	51	47	44
AT4G17610.1	tRNA/rRNA methyltransferase (SpoU) family protein | chr4:9805652-9814910 REVERSE LENGTH=1850	0	1	2	4			AT5G38420.1;AT5G38410.3	Ribulose bisphosphate carboxylase (small chain) family proteinchr5:15377501-15378306 REVERSE L	40	47	46	61
AT4G16060.1	unknown protein; FUNCTIONS IN: molecular_function unknown; INVOLVED IN: biological_process unknown; LOCATED IN: chloroplast, chloroplast stroma; EXPRESSED IN: 22 plant structures; EXPRESSED DURING: 13 growth stages; Has 42 Blast h	0	3	2	2			AT3G20820.1	Leucine-rich repeat (LRR) family proteinchr3:7280930-7282027 FORWARD LENGTH=365	50	55	46	33
AT4G00660.2	RH8, ATRH8 | RNAhelicase-like 8 | chr4:274638-277438 FORWARD LENGTH=505	0	2	2	0			AT5G60100.2;AT5G24470.1	PRR3pseudo-response regulator 3chr5:24198215-24200502 REVERSE LENGTH=522	72	58	46	38
AT3G48390.1	MA3 domain-containing protein | chr3:17921274-17923270 FORWARD LENGTH=633	0	0	2	1			AT1G43170.1	ARP1, emb2207, RPL3A, RP1ribosomal protein 1chr1:16266992-16268631 FORWARD LENGTH=389	70	75	45	39
AT3G47810.2	MAG1 | Calcineurin-like metallo-phosphoesterase superfamily protein | chr3:17637256-17639017 REVERSE LENGTH=190	0	2	2	1			AT3G23600.1	alpha/beta-Hydrolases superfamily proteinchr3:8473833-8475655 FORWARD LENGTH=239	37	38	44	38
AT3G46960.1	RNA helicase, ATP-dependent, SK12/DOB1 protein | chr3:17291004-17298067 REVERSE LENGTH=1347	0	1	2	0			AT3G44320.1	NIT3, AtNIT3nitrilase 3chr3:15993419-15995493 FORWARD LENGTH=346	42	65	44	54
AT3G44300.1	NIT2, AtNIT2 | nitrilase 2 | chr3:15983351-15985172 FORWARD LENGTH=339	0	1	2	1			AT3G55870.1;AT2G29690.1	ADC synthase superfamily proteinchr3:20731326-20733765 FORWARD LENGTH=492	47	46	44	31
AT3G20820.1	Leucine-rich repeat (LRR) family protein | chr3:7280930-7282027 FORWARD LENGTH=365	0	0	2	2			AT1G71080.1;AT5G38050.1	RNA polymerase II transcription elongation factorchr1:26809987-26811645 REVERSE LENGTH=326	68	69	44	44
AT3G18890.1	NAD(P)-binding Rossmann-fold superfamily protein | chr3:6511169-6514729 FORWARD LENGTH=641	0	1	2	0			AT5G26000.1	TGG1, BGLU38thioglucoside glucohydrolase 1chr5:9079678-9082347 REVERSE LENGTH=541	55	65	43	37
AT3G05060.1	NOP56-like pre RNA processing ribonucleoprotein | chr3:1413174-1415564 REVERSE LENGTH=533	0	0	2	1			AT5G11710.1	ENTH/VHS family proteinchr5:3772981-3776316 FORWARD LENGTH=560	53	41	42	24
AT3G03920.1	H/ACA ribonucleoprotein complex, subunit Gar1/Naf1 protein | chr3:1009123-1010379 REVERSE LENGTH=202	0	0	2	0			AT2G17630.1	Pyridoxal phosphate (PLP)-dependent transferases superfamily proteinchr2:7666637-7667905 FORWARD LENGTH=422	57	41	41	37
AT2G39930.1	ISA1, ATISA1 | isoamylase 1 | chr2:16666078-16672183 FORWARD LENGTH=783	0	1	2	0			AT2G40660.1	Nucleic acid-binding, OB-fold-like proteinchr2:16966011-16968866 FORWARD LENGTH=389	58	69	41	48
AT1G73600.2	S-adenosyl-L-methionine-dependent methyltransferases superfamily protein | chr1:27669224-27673400 FORWARD LENGTH=504	0	0	2	0			AT3G62870.1	Ribosomal protein L7Ae/L30e/S12e/Gadd45 family proteinchr3:23242862-23244273 REVERSE LENGTH=256	45	47	39	30
AT1G72810.1	Pyridoxal-5-phosphate-dependent enzyme family protein | chr1:27398760-27400393 REVERSE LENGTH=516	0	1	2	0			AT2G41840.1	Ribosomal protein S5 family proteinchr2:17460016-17461398 REVERSE LENGTH=285	44	55	38	28
AT1G50710.1	unknown protein; Has 109 Blast hits to 109 proteins in 44 species: Archae - 0; Bacteria - 2; Metazoa - 61; Fungi - 8; Plants - 36; Viruses - 0; Other Eukaryotes - 2 (source: NCBI BLink). | chr1:18784719-18787615 REVERSE LENGTH=423	0	0	2	1			AT3G09440.1	Heat shock protein 70 (Hsp 70) family proteinchr3:2903434-2905632 REVERSE LENGTH=649	20	17	36	32
AT1G04810.1	26S proteasome regulatory complex, non-ATPase subcomplex, Rpn2/Psmd1 subunit | chr1:1350304-1355261 FORWARD LENGTH=1001	0	0	2	2			AT4G24280.1	cpHsc70-1chloroplast heat shock protein 70-1chr4:12590094-12593437 FORWARD LENGTH=718	21	15	36	28
ATCG01230.1	RPS12A, RPS12 | ribosomal prote	0	0	1	0			AT5G09810.1	ACT7actin 7chr5:3052809-3054220 FORWARD LENGTH=377	37	44	36	38
AT5G67320.1	HOS15 | WD-40 repeat family protein | chr5:26857268-26860974 FORWARD LENGTH=613	0	2	1	2			AT2G17360.1;AT5G07090.1;AT5G58420.1	Riboso	36	52	34	32
AT5G67280.1	RLK | receptor-like kinase | chr5:26842430-26845126 REVERSE LENGTH=751	0	1	1	0			AT1G50010.1;AT1G04820.1	TUA4, TOR2tubulin alpha-4 chainchr1:1356421-1358266 REVERSE LENGTH=450	39	41	34	41
AT5G65560.1	Pentatricopeptide repeat (PPR) superfamily protein | chr5:26201012-26203759 REVERSE LENGTH=915	0	2	1	1			AT3G52930.1;AT5G03690.1;AT4G26520.1	Aldolase superfamily proteinchr3:19627383-19628874 REVERSE LENGTH=358	47	43	34	19
AT5G61020.1	ECT3 | evolutionarily conserved C-terminal region 3 | chr5:24557485-24559780 REVERSE LENGTH=495	0	0	1	0			AT1G20960.1;AT2G42270.1;AT5G61140.2	emb1507U5 small nuclear ribonucleoprotein helicase, putativechr1:7302591-7309914 REVERSE LENGTH=2171	13	21	33	20
AT5G59890.1	ADF4, ATADF4 | actin depolymerizing factor 4 | chr5:24122545-24123596 FORWARD LENGTH=139	0	0	1	0			AT3G29410.1;AT3G32030.1	Terpenoid cyclases/Protein prenyltransferases superfamily proteinchr3:11302574-11305060 REVERSE LENGTH=603	33	38	33	26
AT5G56130.1	TEX1, AtTEX1, THO3 | Transducin/WD40 repeat-like superfamily protein | chr5:22722755-22725065 REVERSE LENGTH=315	0	0	1	0			AT1G55490.1;AT1G26230.1	CPN60B, LEN1chaperonin 60 betachr1:20715717-20718673 REVERSE LENGTH=600	34	35	33	30
AT5G49810.1	MMT | methionine S-methyltransferase | chr5:20239418-20246046 FORWARD LENGTH=1071	0	0	1	2			AT5G15200.1;AT5G39850.1	Ribosomal protein S4chr5:15950053-15951171 FORWARD LENGTH=197	37	40	33	29
AT5G49530.1	SIN-like family protein | chr5:20100934-20104242 FORWARD LENGTH=689	0	0	1	0			AT3G09630.1	Ribosomal protein L4/L1 familychr3:2953813-2955444 FORWARD LENGTH=406	47	45	33	21
AT5G47930.1	Zinc-binding ribosomal protein family protein | chr5:19406423-19407329 REVERSE LENGTH=84	0	3	1	3			AT3G03540.1;AT3G48610.1;AT3G03520.1	NPC5non-specific phospholipase C5chr3:846350-848297 REVERSE LENGTH=521	52	47	33	23
AT5G47870.1	FUNCTIONS IN: molecular_function unknown; INVOLVED IN: biological_process unknown; LOCATED IN: chloroplast; EXPRESSED IN: 22 plant structures; EXPRESSED DURING: 13 growth stages; BEST Arabidopsis thaliana protein match is: cobalt	0	1	1	1			AT1G80070.1	SUS2, EMB33, EMB177, EMB14Pre-mRNA-processing-splicing factorchr1:30118052-30127574 FORWARD LENGTH=2359	10	13	31	18
AT5G42470.1	CONTAINS InterPro DOMAIN/s: Brain/reproductive organ-expressed protein (InterPro:IPR010358); Has 35333 Blast hits to 34131 proteins in 2444 species: Archae - 798; Bacteria - 22429; Metazoa - 974; Fungi - 991; Plants - 531; Viruses	0	1	1	0			AT3G09840.1;AT5G03340.1;AT3G53230.1	ATPase, AAA-type, C	33	27	31	22
AT5G38880.1	unknown protein; Has 474 Blast hits to 433 proteins in 138 species: Archae - 6; Bacteria - 80; Metazoa - 195; Fungi - 44; Plants - 59; Viruses - 0; Other Eukaryotes - 90 (source: NCBI BLink). | chr5:15563621-15568804 REVERSE LENGT	0	1	1	1			AT5G26742.2	emb1138DEAD box RNA helicase (RH3)chr5:9285540-9288871 REVERSE LENGTH=748	61	60	30	28
AT5G38640.1	NagB/RpiA/CoA transferase-like superfamily protein | chr5:15468020-15470674 REVERSE LENGTH=642	0	2	1	2			AT1G52570.1;AT5G25370.1	PLDALPHA2phospholipase D alpha 2chr1:19583940-19586551 REVERSE LENGTH=810	15	9	29	20
AT5G27410.1	D-aminoacid aminotransferase-like PLP-dependent enzymes superfamily protein | chr5:9678821-9682468 FORWARD LENGTH=559	0	0	1	1			AT5G27850.1	Ribosomal protein L18e/L15 superfamily proteinchr5:9873169-9874297 FORWARD LENGTH=187	23	29	28	22
AT5G16400.1	TRXF2, ATF2 | thioredoxin F2 | chr5:5363905-5365249 REVERSE LENGTH=185	0	1	1	0			AT2G01250.1	Ribosomal protein L30/L7 family proteinchr2:132943-134264 REVERSE LENGTH=242	33	38	28	21
AT5G16300.1	Vps51/Vps67 family (components of vesicular transport) protein | chr5:5338119-5342186 FORWARD LENGTH=1068	0	1	1	0			AT2G39730.1	RCArubisco activasechr2:16570951-16573345 REVERSE LENGTH=474	47	45	28	34
AT5G10900.1	Calcineurin-like metallo-phosphoesterase superfamily protein | chr5:3436413-3439221 REVERSE LENGTH=600	0	2	1	3			AT4G35800.1 NRPB1	NRPB1, RPB1, RNA_POL_II_LSRNA_POL_II_LS, RNA_POL_II_LSRNA polymerase II large subunitchr4:16961115-16967892 REVERSE LENGTH=1839	0	0	27	15
AT5G10260.1	ATRABH1D, ATRAB-H1D, RAB-H1D, ATRAB6, RABH1d | RAB GTPase homolog H1D | chr2:9466568-9467688 FORWARD LENGTH=207;AT2G44610.1 |	0	1	1	0			AT5G60390.1;AT1G07940.1;AT1G07930.1;AT1G07920.1	GTP binding Elongation factor Tu family proteinchr1:2463350-2464792 REVERSE LENGTH=449;AT1G07930.1Symbols:	27	28	27	22
AT5G08590.1	SNRK2-5, SNRK2.5, SRK2H | SNF1-related protein kinase 2.5 | chr5:25481631-25483495 REVERSE LENGTH=360;AT	0	0	1	1			AT1G13880.1	ELM2 domain-containing proteinchr1:4749603-4750967 FORWARD LENGTH=424	34	39	27	14
AT5G08180.1	Ribosomal protein L7Ae/L30e/S12e/Gadd45 family protein | chr5:2631843-2633374 REVERSE LENGTH=156	0	0	1	0			AT1G20620.1	CAT3, SEN2, ATCAT3catalase 3chr1:7143142-7146193 FORWARD LENGTH=492	40	41	27	33
AT5G07970.1	BEST Arabidopsis thali	0	1	1	0			AT5G02790.1;AT5G02780.1	GSTL3Glutathione S-transferase family proteinchr5:632877-634858 FORWARD LENGTH=235	24	35	26	17
AT5G04420.1	Galactose oxidase/kelch repeat superfamily protein | chr5:1246867-1249455 REVERSE LENGTH=514	0	1	1	0			AT4G33680.1	AGD2Pyridoxal phosphate (PLP)-dependent transferases superfamily proteinchr4:16171847-16174630 REVERSE LENGTH=461	28	27	26	16
AT5G04360.1	ATPU1, ATLDA, PU1, LDA | limit dextrinase | chr5:1221566-1228399 FORWARD LENGTH=965	0	0	1	3			AT5G20290.1;AT5G59240.1	Ribosomal protein S8e family proteinchr5:6851695-6853012 REVERSE LENGTH=222	31	45	26	21
AT4G36810.1	GGPS1 | geranylgeranyl pyrophosphate synthase 1 | chr4:17343513-17344628 FORWARD LENGTH=371	0	2	1	3			AT5G51750.1	ATSBT1.3, SBT1.3subtilase 1.3chr5:21020266-21022608 FORWARD LENGTH=780	37	33	26	16
AT4G32720.1	AtLa1, La1 | La protein 1 | chr4:15787313-15789683 FORWARD LENGTH=433	0	1	1	1			AT1G66580.1	SAG24, RPL10Csenescence associated gene 24chr1:24839208-24840439 FORWARD LENGTH=221	18	25	25	22
AT4G27180.1	ATK2, KATB | kinesin 2 | chr4:13615057-13618689 REVERSE LENGTH=745	0	1	1	2			AT1G57720.1	Translation elongation factor EF1B, gamma chainchr1:21377873-21380114 FORWARD LENGTH=413	34	36	25	27
AT4G22380.1	Ribosomal protein L7Ae/L30e/S12e/Gadd45 family protein | chr5:6804075-6805102 REVERSE LENGTH=160	0	1	1	0			AT1G08360.1	Ribosomal protein L1p/L10e familychr1:2636231-2637694 FORWARD LENGTH=216	34	40	25	29
AT4G19410.1	Pectinacetylesterase family protein | chr5:18346862-18349488 FORWARD LENGTH=391	0	1	1	1			AT1G02840.1	SR1, ATSRP34, SRP34, SR34, At-SR34RNA-binding (RRM/RBD/RNP motifs) family proteinchr1:626918-629583 FORWARD LENGTH=303	30	34	24	25
AT4G10610.1	CID11 | CTC-inter	0	0	1	0			AT3G26650.1	GAPA, GAPA-1glyceraldehyde 3-phosphate dehydrogenase A subunitchr3:9795226-9796848 FORWARD LENGTH=396	20	34	23	12
AT4G10480.1	Nascent polypeptide-associated complex (NAC), alpha subunit family protein | chr4:6478089-6479079 REVERSE LENGTH=212	0	0	1	0			AT3G57560.1	NAGKN-acetyl-l-glutamate kinasechr3:21311164-21312207 REVERSE LENGTH=347	21	23	23	6
AT4G09800.1	PFL, RPS18A, PFL1 | Ribosomal prot	0	0	1	0			AT5G17920.1;AT5G20980.1	ATCIMS, ATMETS, ATMS1Cobalamin-independent synthase family proteinchr5:5935771-5939195 FORWARD LENGTH=765	25	27	23	24
AT4G08870.1	Arginase/deacetylase superfamily protein | chr4:5646654-5648693 REVERSE LENGTH=344	0	1	1	0			AT5G11170.1;AT5G11200.2	DEAD/DEAH box RNA helicase family protein chr5:3567389-3570686 FORWARD LENGTH=486	31	30	23	23
AT4G04020.1	FIB | fibrillin | chr4:1932161-1933546 FORWARD LENGTH=318	0	2	1	0			AT1G69830.1	ATAMY3, AMY3alpha-amylase-like 3chr1:26288518-26293003 REVERSE LENGTH=887	33	31	23	12
AT4G02620.1	vacuolar ATPase subunit F family protein | chr4:1149419-1151132 REVERSE LENGTH=128	0	1	1	0			AT2G36880.1	MAT3methionine adenosyltransferase 3chr2:15479721-15480893 REVERSE LENGTH=390	34	37	23	16
AT4G00810.1	60S acidic ribosomal protein family | chr4:346179-346957 REVERSE LENGTH=113	0	0	1	0			AT1G74060.1;AT1G74050.1	Ribosomal protein L6 family proteinchr1:27847256-27848680 REVERSE LENGTH=233	36	43	23	24
AT4G00040.1	Chalcone and stilbene synthase family protein | chr4:14653-15897 FORWARD LENGTH=385	0	0	1	0			AT5G09650.1	AtPPa6, PPa6pyrophosphorylase 6chr5:2991331-2993117 REVERSE LENGTH=300	41	45	23	21
AT3G63400.1	Cyclophilin-like peptidyl-prolyl cis-trans isomerase family protein | chr3:23412449-23415435 FORWARD LENGTH=570	0	0	1	0			AT5G56010.1;AT5G56000.1;AT5G52640.1	Hsp81.4, AtHsp90.4HEAT SHOCK PROTEIN 81.4chr5:22677602-22680067 REVERSE LENGTH=699	12	12	22	14
AT3G63140.1	CSP41A | chloroplast stem-loop binding protein of 41 kDa | chr3:23327006-23328620 REVERSE LENGTH=406	0	2	1	3			AT5G08690.1;AT5G08670.1;AT5G08680.1	ATP synthase alp	19	14	22	11
AT3G62460.1	Putative endonuclease or glycosyl hydrolase | chr3:23104885-23105579 REVERSE LENGTH=200	0	1	1	2			AT3G05530.1;AT1G09100.1	RPT5B26S proteasome AAA-ATPase subunit RPT5Bchr1:2936675-2939258 REVERSE LENGTH=423	22	25	22	23
AT3G61820.1	Eukaryotic aspartyl protease family protein | chr3:22880074-22881525 REVERSE LENGTH=483	0	0	1	0			AT1G61850.1	phospholipases;galactolipaseschr1:22856317-22862225 FORWARD LENGTH=1311	10	15	21	19
AT3G57150.1	NAP57, AtNAP57, CBF5, AtCBF5 | homologue of NAP57 | chr3:21154255-21155952 REVERSE LENGTH=565	0	0	1	0			AT2G28000.1;AT5G18820.1	CPN60A, CH-CPN60A, SLPchaperonin-60alphachr2:11926603-11929184 FORWARD LENGTH=586	15	20	21	17
AT3G56130.1	biotin/lipoyl attachment domain-containing protein | chr3:20826852-20829007 FORWARD LENGTH=281	0	6	1	1			AT5G66190.1	ATLFNR1, FNR1ferredoxin-NADP(+)-oxidoreductase 1chr5:26451203-26453012 REVERSE LENGTH=360	18	22	21	14
AT3G54760.1	dentin sialophosphoprotein-related | chr3:20269659-20272037 REVERSE LENGTH=792	0	2	1	2			AT1G20020.1	ATLFNR2, FNR2ferredoxin-NADP(+)-oxidoreductase 2chr1:6942851-6944868 FORWARD LENGTH=369	19	23	21	14
AT3G53870.1	Ribosomal protein S3 family protein | chr3:19951547-19952782 FORWARD LENGTH=249	0	0	1	1			AT1G67090.1	RBCS1Aribulose bisphosphate carboxylase small chain 1Achr1:25048465-25049249 REVERSE LENGTH=180	21	16	21	15
AT3G52580.1	Ribosomal protein S11 family protein | chr3:19503324-19504701 FORWARD LENGTH=150	0	0	1	0			AT5G65730.1;AT5G13870.1	XTH6xyloglucan endotransglucosylase/hydrolase 6chr5:26299080-26300290 FORWARD LENGTH=292	24	26	21	24
AT3G49660.1	Transducin/WD40 repeat-like superfamily protein | chr3:18413690-18415223 FORWARD LENGTH=317	0	0	1	1			AT5G63110.1	HDA6, AXE1, ATHDA6, RTS1, RPD3B, SIL1histone deacetylase 6chr5:25315834-25318227 REVERSE LENGTH=471	31	39	21	26
AT3G47390.1	PHS1 | cytidine/deoxycytidylate deaminase family protein | chr3:17462094-17464655 FORWARD LENGTH=599	0	0	1	0			AT3G09880.1;AT3G26030.1;AT1G13460.1;AT5G25510.1;AT3G26020.4	ATB BETAProtein phosphatase 2A regulatory B subunit family proteinchr3:3029902-3031931 FORWARD LENGTH=499	14	22	20	20
AT3G46010.2	ADF1, atadf, ATADF1 | actin depolymerizing factor 1 | chr3:16909679-16910678 REVERSE LENGTH=150	0	1	1	1			AT3G09200.1;AT2G40010.1;AT3G11250.1	Ribosomal protein	16	22	20	16
AT3G27730.1	RCK, MER3 | ATP binding;ATP-dependent helicases;DNA helicases | chr3:10273952-10280213 REVERSE LENGTH=1133	0	0	1	0			AT4G37800.1	XTH7xyloglucan endotransglucosylase/hydrolase 7chr4:17775703-17777372 REVERSE LENGTH=293	26	39	20	18
AT3G25580.1	TXND9 | thioredoxin domain-containing protein 9 homolog | chr2:8238851-8239932 REVERSE LENGTH=211	0	1	1	1			AT3G11130.1	Clathrin, heavy chainchr3:3482575-3491667 REVERSE LENGTH=1705	3	9	19	5
AT3G23840.1	HXXXD-type acyl-transferase family protein | chr3:8611177-8612559 FORWARD LENGTH=420	0	1	1	2			AT5G09590.1;AT4G32208.1	MTHSC70-2, HSC70-5mitochondrial HSO70 2chr5:2975721-2978508 FORWARD LENGTH=682	13	18	19	16
AT3G18165.1	MOS4 | modifier of snc1,4 | chr3:6223248-6225076 FORWARD LENGTH=253	0	1	1	0			AT4G37910.1	mtHsc70-1mitochondrial heat shock protein 70-1chr4:17825368-17828099 REVERSE LENGTH=682	16	15	19	20
AT3G16080.1	Zi	0	0	1	1			AT3G13920.2	EIF4A1, RH4, TIF4A1eukaryotic translation initiation factor 4A1chr3:4592586-4594128 REVERSE LENGTH=415	17	12	19	15
AT3G15180.2	ARM repeat superfamily protein | chr3:5111952-5115803 FORWARD LENGTH=551	0	0	1	1			AT5G36160.1	Tyrosine transaminase family proteinchr5:14233261-14235129 REVERSE LENGTH=420	17	17	19	12
AT3G14310.1	ATPME3, PME3 | pectin methylesterase 3 | chr3:4772214-4775095 REVERSE LENGTH=592	0	2	1	0			AT4G16720.1;AT4G17390.1	Ribosomal protein L23/L15e family proteinchr4:9714407-9715545 REVERSE LENGTH=204	22	24	19	14
AT3G14180.1	sequence-specific DNA binding transcription factors | chr3:4707290-4708621 REVERSE LENGTH=443	0	2	1	2			AT3G62250.1;AT2G47110.1;AT1G23410.1;AT3G52590.1;AT2G36170.1;AT2G35635.1;AT1G31340.1;AT4G05050.1;AT1G55060.1;AT4G02890.3;AT5G03240.1;AT1G65350.1;AT5G37640.1;AT5G20620.1;AT4G05320.2;AT3G09790.1	Ribosomal protein S27a / Ubiquitin family proteinchr1:8	23	19	19	26
AT3G11460.1	Pentatricopeptide repeat (PPR) superfamily protein | chr3:3608250-3610121 FORWARD LENGTH=623	0	0	1	0			AT5G10360.1	EMB3010, RPS6BRibosomal protein S6echr5:3258734-3260142 REVERSE LENGTH=249	24	22	19	12
AT3G10690.1	GYRA | DNA GYRASE A | chr3:3339612-3346243 REVERSE LENGTH=950	0	3	1	2			AT2G38760.1	ANNAT3, ANN3annexin 3chr2:16201086-16202490 FORWARD LENGTH=321	31	29	19	0
AT3G08960.1	ARM repeat superfamily protein | chr3:2730405-2736762 REVERSE LENGTH=1010	0	0	1	0			AT2G33210.1	HSP60-2heat shock protein 60-2chr2:14075093-14078568 REVERSE LENGTH=585	8	9	18	11
AT3G04290.1	ATLTL1, LTL1 | Li-tolerant lipase 1 | chr3:1133620-1136223 REVERSE LENGTH=366	0	2	1	4			AT2G32080.1	PUR ALPHA-1purin-rich alpha 1chr2:13642716-13644036 REVERSE LENGTH=296	14	24	18	15
AT2G47400.1	CP12-1, CP12 | CP12 domain-containing protein 1 | chr2:19446889-19447263 FORWARD LENGTH=124	0	0	1	0			AT3G59770.3	SAC9sacI homology domain-containing protein / WW domain-containing proteinchr3:22079281-22085674 REVERSE LENGTH=1646	17	19	18	10
AT2G41950.1	unknown protein; FUNCTIONS IN: molecular_function unknown; INVOLVED IN: biological_process unknown; LOCATED IN: chloroplast, plant-type cell wall; EXPRESSED IN: 22 plant structures; EXPRESSED DURING: 13 growth stages; Has 53 Blast	0	1	1	1			AT3G04120.1	GAPC, GAPC-1, GAPC1glyceraldehyde-3-phosphate dehydrogenase C subunit 1chr3:1081077-1083131 FORWARD LENGTH=338	19	18	18	13
AT2G41475.1	Embryo-specific protein 3, (ATS3) | chr2:17295259-17296329 REVERSE LENGTH=179	0	0	1	0			AT1G52400.1;AT3G09260.1;AT1G66280.1;AT1G66270.1;AT3G21370.1;AT5G28510.1	BGL1, BGLU18, ATBG1beta glucosidase 18chr1:19515250-19517930 FORWARD LENGTH=528	22	23	18	13
AT2G36160.1	Ribosomal protein S11 family protein | chr2:15169925-15171159 FORWARD LENGTH=150	0	1	1	0			AT1G26630.1;AT1G13950.1	FBR12, ATELF5A-2, ELF5A-2Eukaryotic translation initiation factor 5A-1 (eIF-5A 1) proteinchr1:9205968-9207098 FORWARD LENGTH=159	22	26	18	11
AT2G33610.1	ATSWI3B, CHB2, SWI3B | switch subunit 3 | chr2:14229023-14231149 FORWARD LENGTH=469	0	0	1	1			AT3G45140.1	LOX2, ATLOX2lipoxygenase 2chr3:16525437-16529233 FORWARD LENGTH=896	22	32	18	17
AT2G24590.1	RSZ22a, At-RSZ22a | RNA recognition motif and CCHC-type zinc finger domains containing protein | chr2:10449837-10450860 FORWARD LENGTH=196	0	0	1	0			AT1G18080.1	ATARCA, RACK1A_AT, RACK1ATransducin/WD40 repeat-like superfamily proteinchr1:6222325-6223901 FORWARD LENGTH=327	23	23	18	11
AT2G16960.1	ARM repeat superfamily protein | chr2:7364683-7368963 FORWARD LENGTH=547	0	1	1	2			AT2G43030.1	Ribosomal protein L3 family proteinchr2:17894898-17895713 FORWARD LENGTH=271	25	31	18	19
AT1G79730.1	ELF7 | hydroxyproline-rich glycoprotein family protein | chr1:30000743-30003969 REVERSE LENGTH=589	0	0	1	0			AT5G35200.1;AT2G01600.1	ENTH/ANTH/VHS superfamily proteinchr5:13462463-13465581 REVERSE LENGTH=544	27	19	18	14
AT1G79540.1	Pentatricopeptide repeat (PPR) superfamily protein | chr1:29920334-29922676 REVERSE LENGTH=780	0	2	1	1			AT1G04410.1;AT5G56720.1	Lactate/malate dehydrogenase family proteinchr1:1189418-1191267 REVERSE LENGTH=332	37	29	18	16
AT1G78060.1	Glycosyl hydrolase family protein | chr1:29349796-29352868 REVERSE LENGTH=767	0	0	1	0			AT5G02490.1;AT1G56410.1	ERD2, HSP70T-1heat shock protein 70 (Hsp 70) family proteinchr1:21117147-21119241 FORWARD LENGTH=617	4	3	17	20
AT1G75930.1	EXL6 | extracellular lipase 6 | chr1:28508109-28509708 FORWARD LENGTH=343	0	0	1	0			AT2G20580.1	RPN1A, ATRPN1A26S proteasome regulatory subunit S2 1Achr2:8859211-8864699 FORWARD LENGTH=891	9	17	17	11
AT1G74850.1	PTAC2 | plastid transcriptionally active 2 | chr1:28119237-28122314 REVERSE LENGTH=862	0	0	1	0			AT5G19510.1	Translation elongation factor EF1B/ribosomal protein S6 family proteinchr5:6581854-6583137 REVERSE LENGTH=224	13	18	17	12
AT1G74690.1	IQD31 | IQ-domain 31 | chr1:28061498-28063924 REVERSE LENGTH=587	0	0	1	1			AT3G49430.1	SRp34a, SR34a, At-SR34aSER/ARG-rich protein 34Achr3:18332668-18334829 FORWARD LENGTH=300	20	14	17	16
AT1G72610.1	GLP1, ATGER1, GER1 | germin-like protein 1 | chr1:27339302-27339928 REVERSE LENGTH=208	0	0	1	0			ATCG01310.1;ATCG00830.1	RPL2.1ribosomal protein L2chrC:84337-85843 REVERSE LENGTH=274	25	30	17	13
AT1G71230.1	CSN5B, CSN5, AJH2 | COP9-signalosome 5B | chr1:26852560-26854255 FORWARD LENGTH=358	0	0	1	1			AT3G04840.1	Ribosomal protein S3Aechr3:1329751-1331418 FORWARD LENGTH=262	40	30	17	13
AT1G69200.1	FLN2 | fructokinase-like 2 | chr1:26016018-26018365 FORWARD LENGTH=616	0	0	1	1			AT2G27710.1	60S acidic ribosomal protein familychr2:11816929-11817670 FORWARD LENGTH=115	6	15	16	20
AT1G68890.1	magnesium ion binding;thiamin pyrophosphate binding;hydro-lyases;catalytics;2-succinyl-5-enolpyruvyl-6-hydroxy-3-cyclohexene-1-carboxylic-acid synthases | chr1:25896988-25906553 FORWARD LENGTH=1715	0	0	1	0			AT2G04030.1;AT3G07770.1	CR88, EMB1956, HSP90.5, Hsp88.1, AtHsp90.5Chaperone protein htpG family proteinchr2:1281983-1285909 FORWARD LENGTH=780	12	19	16	13
AT1G68540.1	NAD(P)-binding Rossmann-fold superfamily protein | chr1:25720066-25721282 FORWARD LENGTH=321	0	3	1	0			AT5G36880.2	ACSacetyl-CoA synthetasechr5:14534961-14540296 REVERSE LENGTH=743	13	15	16	6
AT1G59890.2	SNL5 | SIN3-like 5 | chr1:22044326-22050670 FORWARD LENGTH=1167	0	1	1	0			AT5G56740.1	HAG2, HAC7, HAG02, HAC07histone acetyltransferase of the GNAT family 2chr5:22953009-22955577 REVERSE LENGTH=467	16	22	16	7
AT1G59760.1	RNA helicase, ATP-dependent, SK12/DOB1 protein | chr1:21984571-21990110 REVERSE LENGTH=988	0	3	1	1			AT3G11910.1	UBP13ubiquitin-specific protease 13chr3:3761758-3770290 REVERSE LENGTH=1115	18	23	16	25
AT1G54060.1	ASIL1 | 6B-interacting protein 1-like 1 | chr1:20180972-20182123 FORWARD LENGTH=383	0	0	1	0			AT2G18020.1;AT3G51190.1	EMB2296Ribosomal protein L2 familychr2:7837151-7838160 FORWARD LENGTH=258	24	34	16	9
AT1G32380.1	Phosphoribosyltransferase family protein | chr2:14895528-14897581 REVERSE LENGTH=403	0	0	1	0			AT3G20050.1	ATTCP-1, TCP-1T-complex protein 1 alpha subunitchr3:6998544-7002266 REVERSE LENGTH=545	6	6	15	9
AT1G27752.1	Ubiquitin system component Cue protein | chr1:9662250-9667318 FORWARD LENGTH=873	0	0	1	0			AT2G27530.1	PGY1Ribosomal protein L1p/L10e familychr2:11763443-11764570 REVERSE LENGTH=216	9	10	15	12
AT1G26460.1	Tetratricopeptide repeat (TPR)-like superfamily protein | chr1:9151816-9154407 FORWARD LENGTH=630	0	1	1	1			AT3G44110.1	ATJ3, ATJDNAJ homologue 3chr3:15869115-15871059 REVERSE LENGTH=420	9	11	15	9
AT1G25211.1	F-box family protein | chr1:8806649-8807950 FORWARD	0	1	1	1			AT3G57150.1	NAP57, AtNAP57, CBF5, AtCBF5homologue of NAP57chr3:21154255-21155952 REVERSE LENGTH=565	10	14	15	0
AT1G23190.1	PGM2 | Phosphoglucomutase/phosphomannomutase family protein | chr1:26669020-26673166 REVERSE LENGTH=662	0	0	1	2			AT1G34430.1	EMB30032-oxoacid dehydrogenases acyltransferase family proteinchr1:12588027-12590084 REVERSE LENGTH=465	11	12	15	5
AT1G18800.1	NRP1 | NAP1-related protein 1 | chr1:28017763-28019900 REVERSE LENGTH=264	0	0	1	0			AT3G55280.1;AT2G39460.1	ATRPL23A, RPL23A, RPL23AAribosomal protein L23AAchr2:16475049-16475904 FORWARD LENGTH=154	13	16	15	8
AT1G16820.1	vacuolar ATP synthase catalytic subunit-related / V-ATPase-related / vacuolar proton pump-related | chr1:5757199-5758464 REVERSE LENGTH=93	0	1	1	0			AT2G34480.1	Ribosomal protein L18ae/LX family proteinchr2:14532916-14534161 REVERSE LENGTH=178	16	17	15	15
AT1G15200.3	protein-protein interaction regulator family protein | chr1:5228477-5231017 REVERSE LENGTH=470	0	3	1	1			AT2G36530.1	LOS2, ENO2Enolasechr2:15321081-15323786 REVERSE LENGTH=444	19	28	15	11
AT1G12930.1	ARM repeat superfamily protein | chr1:4398588-4405495 REVERSE LENGTH=1005	0	1	1	0			AT2G29550.1	TUB7tubulin beta-7 chainchr2:12644258-12645932 REVERSE LENGTH=449	22	25	15	18
AT1G11475.1	NRPB10, NRPD10, NRPE10 | RNA polymerases N / 8 kDa subunit | chr1:3862520-3863805 FORWARD LENGTH=71	0	1	1	1			AT1G30230.2	Glutathione S-transferase, C-terminal-like;Translation elongation factor EF1B/ribosomal protein S6chr1:10639286-10640601 FORWARD LENGTH=260	25	19	15	11
AT1G10290.1	ADL6, DRP2A | dynamin-like protein 6 | chr1:3370774-3377120 FORWARD LENGTH=914	0	0	1	1			AT4G38970.1	FBA2fructose-bisphosphate aldolase 2chr4:18163714-18165659 REVERSE LENGTH=398	28	21	15	14
AT1G02150.1	Tetratricopeptide repeat (TPR)-like superfamily protein | chr1:408779-410433 FORWARD LENGTH=524	0	3	1	1			AT4G21710.1 NRPB2	NRPB2, EMB1989, RPB2DNA-directed RNA polymerase family proteinchr4:11535684-11542200 REVERSE LENGTH=1188	0	0	14	13
AT1G02140.1	MEE63, MAGO, HAP1 | mago nashi family protein | chr1:403467-404401 REVERSE LENGTH=150	0	2	1	1			AT3G55220.1;AT3G55200.1	Cleavage and polyadenylation specificity factor (CPSF) A subunit proteinchr3:204605	5	1	14	3
AT1G01050.1	AtPPa5, PPa5 | pyrophosphorylase 5 | chr4:626539-627758 FORWARD LENGTH=216	0	0	1	0			AT5G58290.1;AT4G27680.1;AT5G53540.1	RPT3regulatory particle triple-A ATPase 3chr5:23569155-23571116 FORWARD LENGTH=408	11	11	14	8
ATMG00510.1	NAD7 | NADH dehydrogenase subunit 7 | chrM:132071-138153 FORWARD LENGTH=394	0	1	0	1			AT2G21660.1	ATGRP7, CCR2, GR-RBP7, GRP7cold, circadian rhythm, and rna binding 2chr2:9265477-9266316 REVERSE LENGTH=176	14	11	14	8
ATCG01310.1	RPL2.1 | ribosomal protein L2 | chrC:84337-85843 REVERSE LENGTH=274	0	0	0	0			AT1G35680.1	Ribosomal protein L21chr1:13208777-13210246 FORWARD LENGTH=220	15	12	14	11
ATCG01020.1	RPL32 | ribosomal protein L32 | chrC:113449-113607 FORWARD LENGTH=52	0	0	0	0			AT3G28500.1	60S acidic ribosomal protein familychr3:10682204-10682551 FORWARD LENGTH=115	15	20	14	13
ATCG00770.1	RPS8 | ribosomal protein S8 | chrC:80068-80472 REVERSE LENGTH=134	0	0	0	1			AT2G05920.1	Subtilase family proteinchr2:2269831-2272207 REVERSE LENGTH=754	15	22	14	17
ATCG00330.1	RPS14 | chloroplast ribosomal protein S14 | chrC:36938-37240 REVERSE LENGTH=100	0	0	0	0			AT3G12145.1	FLR1, FLOR1Leucine-rich repeat (LRR) family proteinchr3:3874764-3876075 REVERSE LENGTH=325	15	24	14	9
ATCG00180.1	RPOC1 | DNA-directed RNA polymerase family protein | chrC:20251-23084 REVERSE LENGTH=680	0	0	0	0			AT2G23390.1	CONTAINS InterPro DOMAIN/s: Protein of unknown function DUF482 (InterPro:IPR007434), Acyl-CoA N-acyltransferase (InterPro:IPR016181); Has 2165 Blast hits to 2163 proteins in 543 species: Archae - 0; Bacteria - 1044; Metazoa - 0; F	18	18	14	12
AT5G65690.1	PCK2, PEPCK | phosphoenolpyruvate carboxykinase 2 | chr5:26266477-26269486 FORWARD LENGTH=670	0	1	0	1			AT4G13940.1	HOG1, EMB1395, SAHH1, MEE58, ATSAHH1S-adenosyl-L-homocysteine hydrolasechr4:8054931-8056676 FORWARD LENGTH=485	18	23	14	11
AT5G64140.1	RPS28 | ribosomal protein S28 | chr5:25667529-25667723 REVERSE LENGTH=64	0	0	0	0			AT2G31610.1	Ribosomal protein S3 family proteinchr2:13450384-13451669 FORWARD LENGTH=250	22	28	14	14
AT5G63680.1	Pyruvate kinase family protein | chr5:25490507-25492530 FORWARD LENGTH=510	0	2	0	1			AT2G38750.1	ANNAT4annexin 4chr2:16196582-16198431 REVERSE LENGTH=319	27	24	14	0
AT5G63400.1	ADK1 | adenylate kinase 1 | chr5:25393274-25394817 REVERSE LENGTH=246	0	2	0	0			AT5G03300.1	ADK2adenosine kinase 2chr5:796573-798997 FORWARD LENGTH=345	28	26	14	17
AT5G62340.1	Plant invertase/pectin methylesterase inhibitor superfamily protein | chr5:25033602-25034222 FORWARD LENGTH=206	0	0	0	0			AT1G01300.1	Eukaryotic aspartyl protease family proteinchr1:117065-118522 FORWARD LENGTH=485	29	24	14	14
AT5G62210.1	Embryo-specific protein 3, (ATS3) | chr5:24986521-24987477 REVERSE LENGTH=223	0	0	0	0			AT3G48930.1	EMB1080Nucleic acid-binding, OB-fold-like proteinchr3:18141017-18142189 REVERSE LENGTH=160	29	31	14	18
AT5G60690.1	REV, IFL, IFL1 | Homeobox-leucine zipper family protein / lipid-binding START domain-containing protein | chr5:24397734-24401933 FORWARD LENGTH=842	0	0	0	0			AT3G18190.1	TCP-1/cpn60 chaperonin family proteinchr3:6232226-6233836 FORWARD LENGTH=536	0	5	13	4
AT5G59920.1	ULI3 | Cysteine/Histidine-rich C1 domain family protein | chr5:24128756-24130888 FORWARD LENGTH=710	0	0	0	0			AT4G34980.1	SLP2subtilisin-like serine protease 2chr4:16656929-16659223 REVERSE LENGTH=764	10	6	13	11
AT5G59180.1	NRPB7 | DNA-directed RNA polymerase II | chr5:23883499-23884976 FORWARD LENGTH=176	0	0	0	0			AT1G20010.1;CON__ENSEMBL:ENSBTAP00000025008	TUB5tubulin beta-5 chainchr1:6938033-6940481 REVERSE LENGTH=449	11	7	13	12
AT5G58470.1	TAF15b | TBP-associated factor 15B | chr5:23638566-23640854 REVERSE LENGTH=422	0	1	0	2			AT3G63095.1	Tetratricopeptide repeat (TPR)-like superfamily proteinchr3:23315506-23316258 FORWARD LENGTH=250	11	12	13	8
AT5G58240.1	FHIT | FRAGILE HISTIDINE TRIAD | chr5:23558349-23559313 REVERSE LENGTH=180	0	0	0	1			AT1G76010.1	Alba DNA/RNA-binding proteinchr1:28528505-28530488 REVERSE LENGTH=350	11	15	13	16
AT5G57330.1	Galactose mutarotase-like superfamily protein | chr5:23218392-23220664 FORWARD LENGTH=312	0	1	0	1			AT1G47128.1	RD21, RD21AGranulin repeat cysteine protease family proteinchr1:17283139-17285609 REVERSE LENGTH=462	13	11	13	14
AT5G56000.1	Hsp81.4, AtHsp90.4 | HEAT SHOCK PROTEIN 81.4 | chr5:22677602-22680067 REVERSE LENGTH=699	0	1	0	0			AT5G18380.1;AT3G04230.1	Ribosomal protein S5 domain 2-like superfamily proteinchr5:6090253-6090693 REVERSE LENGTH=146	14	11	13	12
AT5G55280.1	FTSZ1-1, ATFTSZ1-1, CPFTSZ | homolog of bacterial cytokinesis Z-ring protein FTSZ 1-1 | chr5:22420740-22422527 REVERSE LENGTH=433	0	1	0	0			AT3G49910.1	Translation protein SH3-like family proteinchr3:18504311-18504751 FORWARD LENGTH=146	15	15	13	11
AT5G54620.1	Ankyrin repeat family protein | chr5:22187761-22189746 REVERSE LENGTH=431	0	0	0	1			ATCG00380.1	RPS4chloroplast ribosomal protein S4chrC:45223-45828 REVERSE LENGTH=201	15	18	13	10
AT5G53820.1	Late embryogenesis abundant protein (LEA) family protein | chr5:21853475-21853866 FORWARD LENGTH=67	0	1	0	0			AT1G07890.3	APX1, MEE6, CS1, ATAPX1, ATAPX01ascorbate peroxidase 1chr1:2438005-2439435 FORWARD LENGTH=250	18	26	13	21
AT5G53300.1	UBC8, ATUBC8	0	1	0	0			AT4G09000.2	GRF1, GF14 CHIgeneral regulatory factor 1chr4:5775387-5777157 FORWARD LENGTH=318	20	21	13	18
AT5G53120.6	SPDS3 | spermidine synthase 3 | chr5:21535429-21537653 FORWARD LENGTH=386	0	1	0	0			AT5G59810.1	ATSBT5.4, SBT5.4Subtilase family proteinchr5:24096895-24100387 REVERSE LENGTH=778	1	4	12	3
AT5G52820.1	WD-40 repeat family protein / notchless protein, putative | chr5:21401423-21404203 FORWARD LENGTH=473	0	4	0	0			AT2G33340.1	MAC3BMOS4-associated complex 3Bchr2:14126584-14131000 REVERSE LENGTH=525	5	11	12	5
AT5G51750.1	ATSBT1.3, SBT1.3 | subtilase 1.3 | chr5:21020266-21022608 FORWARD LENGTH=780	0	0	0	0			AT1G29250.1;AT3G04620.1	Alba DNA/RNA-binding proteinchr1:10223461-10224592 REVERSE LENGTH=130	5	11	12	7
AT5G50810.1	TIM8 | translocase inner membrane subunit 8 | chr5:20675875-20676505 REVERSE LENGTH=77	0	1	0	0			AT5G65770.2;AT5G65780.2	ATBCAT-5branched-chain amino acid aminotransferase 5 / branched-chain amino acid transaminase 5 (BCAT5)chr5:26311587-26315610 FORWARD LE	6	9	12	4
AT5G49510.1	PFD3 | prefoldin 3 | chr5:20080729-20082456 FORWARD LENGTH=195	0	1	0	0			AT5G26360.1	TCP-1/cpn60 chaperonin family proteinchr5:9255561-9258891 REVERSE LENGTH=555	7	9	12	9
AT5G49400.1	zinc knuckle (CCHC-type) family protein | chr5:20031154-20031981 FORWARD LENGTH=275	0	0	0	0			AT2G38040.1	CAC3acetyl Co-enzyme a carboxylase carboxyltransferase alpha subunitchr2:15917612-15920749 FORWARD LENGTH=769	9	10	12	10
AT5G48485.1	DIR1 | Bifunctional inhibitor/lipid-transfer protein/seed storage 2S albumin superfamily protein | chr5:19646317-19646625 REVERSE LENGTH=102	0	0	0	0			AT1G02780.1	emb2386Ribosomal protein L19e family proteinchr1:608120-609391 REVERSE LENGTH=214	10	12	12	6
AT5G48370.1	Thioesterase/thiol ester dehydrase-isomerase superfamily protein | chr5:19598666-19600512 REVERSE LENGTH=438	0	1	0	1			AT1G27400.1	Ribosomal protein L22p/L17e family proteinchr1:9515230-9516725 FORWARD LENGTH=176	11	20	12	10
AT5G48020.1	2-oxoglutarate (2OG) and Fe(II)-dependent oxygenase superfamily protein | chr5:19462888-19464790 REVERSE LENGTH=355	0	3	0	0			AT5G19780.1;AT5G19770.1	TUA3tubulin alpha-3chr5:6682761-6684474 REVERSE LENGTH=450	13	10	12	5
AT5G47590.1	Heat shock protein HSP20/alpha crystallin family | chr5:19297945-19299099 REVERSE LENGTH=264	0	0	0	0			AT1G78900.1	VHA-Avacuolar ATP synthase subunit Achr1:29660463-29664575 FORWARD LENGTH=623	14	11	12	3
AT5G46580.1	pentatricopeptide (PPR) repeat-containing protein | chr5:18897510-18899645 REVERSE LENGTH=711	0	0	0	1			AT4G39660.1	AGT2alanine:glyoxylate aminotransferase 2chr4:18406797-18409262 FORWARD LENGTH=476	15	13	12	10
AT5G45510.1	Leucine-rich repeat (LRR) family protein | chr5:18444798-18449071 FORWARD LENGTH=1222	0	0	0	1			AT3G03960.1	TCP-1/cpn60 chaperonin family proteinchr3:1024432-1027604 FORWARD LENGTH=549	18	17	12	11
AT5G43850.1	ATARD4, ARD4 | RmlC-like cupins superfamily protein | chr5:17627364-17629122 REVERSE LENGTH=187	0	1	0	0			AT1G65960.2;AT3G17760.1;AT3G17720.1;AT2G02010.1;AT2G02000.1;AT5G17330.1	GAD2glutamate decarboxylase 2chr1:24552094-24557253 FORWARD LENGTH=494	20	17	12	9
AT5G42820.2	ATU2AF35A | U2 snRNP auxiliary factor small subunit, putative | chr1:9615152-9616042 FORWARD LEN	0	0	0	1			AT3G18780.2;AT1G49240.1	ACT8actin 8chr1:18216539-18217947 FORWARD LENGTH=377	21	22	12	14
AT5G42100.1	ATBG_PPAP, ATBG_PAP, BG_PPAP | beta-1,3-glucanase_putative | chr5:16829460-16831168 REVERSE LENGTH=425	0	3	0	0			AT3G49010.1;AT3G48960.1	ATBBC1, BBC1, RSU2breast basic conserved 1chr3:18166971-18168047 REVERSE LENGTH=206	22	16	12	11
AT5G39850.1	Ribosomal protein S4 | chr5:15950053-15951171 FORWARD LENGTH=197	0	0	0	0			AT3G14067.1	Subtilase family proteinchr3:4658421-4660754 REVERSE LENGTH=777	29	27	12	10
AT5G38830.1	Cysteinyl-tRNA synthetase, class Ia family protein | chr5:15545764-15548094 REVERSE LENGTH=511	0	1	0	1			AT1G80490.2;AT3G16830.1;AT5G27030.2	TPR1TOPLESS-related 1chr1:30261094-30266446 REVERSE LENGTH=1120	5	3	11	3
AT5G36700.1	Haloacid dehalogenase-like hydrolase (HAD) superfamily protein | chr5:14481229-14483730 REVERSE LENGTH=362;AT5G47	0	0	0	2			AT3G02110.1	scpl25serine carboxypeptidase-like 25chr3:370902-373637 REVERSE LENGTH=473	6	13	11	5
AT5G35790.1	G6PD1 | glucose-6-phosphate dehydrogenase 1 | chr5:13956879-13959686 REVERSE LENGTH=576	0	1	0	1			AT2G07698.1;ATMG01190.1	ATP1ATP synthase subunit 1chrM:302166-303689 REVERSE LENGTH=507	7	2	11	3
AT5G28060.1	Ribosomal protein S24e family protein | chr5:10069791-10070792 REVERSE LENGTH=133	0	0	0	0			AT1G48410.2;AT5G43810.1;AT2G27880.1	AGO1Stabilizer of iron transporter SufD / Polynucleotidyl transferasechr1:17886285-17891892 REVERSE LENGTH=1050	8	11	11	6
AT5G27470.1	seryl-tRNA synthetase / serine--tRNA ligase | chr5:9695087-9697154 FORWARD LENGTH=451	0	0	0	3			AT3G17390.1	MTO3, SAMS3, MAT4S-adenosylmethionine synthetase family proteinchr3:5952484-5953665 REVERSE LENGTH=393	11	10	11	1
AT5G27120.1	NOP56-like pre RNA processing ribonucleoprotein | chr5:9541287-9543684 FORWARD LENGTH=533	0	0	0	0			AT1G72370.1;AT3G04770.1	P40, AP40, RP40, RPSAA40s ribosomal protein SAchr1:27243148-27244842 REVERSE LENGTH=298	12	12	11	6
AT5G23900.1	Ribosomal protein L13e family protein | chr5:8064176-8065081 REVERSE LENGTH=206	0	0	0	0			AT1G19570.1;AT1G19550.1	DHAR1, ATDHAR1, DHAR5dehydroascorbate reductasechr1:6773462-6774413 REVERSE LENGTH=213	12	15	11	10
AT5G19310.1	ATCHR12 | Homeotic gene regulator | chr3:1802435-1807284 REVERSE LENGTH=1102	0	0	0	1			AT3G13490.1	OVA5, ATKRS-2Lysyl-tRNA synthetase, class IIchr3:4395984-4399302 REVERSE LENGTH=602	13	11	11	18
AT5G16990.1	AT-AER, AER | alkenal reductase | chr5:5576291-5578001 REVERSE LENGTH=345	0	1	0	0			AT5G06290.1	2-Cys Prx B, 2CPB2-cysteine peroxiredoxin Bchr5:1919380-1921211 FORWARD LENGTH=273	14	13	11	12
AT5G16590.1	Leucine-rich repeat protein kinase family protein | chr3:634819-636982 FORWARD LENGTH=627	0	1	0	0			AT3G11510.1	Ribosomal protein S11 family proteinchr3:3623757-3624866 REVERSE LENGTH=150	15	18	11	7
AT5G15540.1	EMB2773, ATSCC2, SCC2 | PHD finger family protein | chr5:5047887-5057411 REVERSE LENGTH=1846	0	0	0	0			AT4G21280.2	PSBQ, PSBQA, PSBQ-1photosystem II subunit QAchr4:11334446-11335587 FORWARD LENGTH=224	17	16	11	10
AT5G14580.1	polyribonucleotide nucleotidyltransferase, putative | chr5:4697612-4703013 REVERSE LENGTH=991	0	1	0	1			AT1G22300.1;AT1G34760.1;AT1G22290.2	GRF10, 14-3-3EPSILON, GF14 EPSILONgeneral regulatory factor 10chr1:7879146-7881103 REVERSE LENGTH=254	18	10	11	18
AT5G14030.1	translocon-associated protein beta (TRAPB) family protein | chr5:4526878-4528253 FORWARD LENGTH=195	0	0	0	1			AT3G16640.1	TCTPtranslationally controlled tumor proteinchr3:5669709-5670729 REVERSE LENGTH=168	18	13	11	10
AT5G13030.1	unknown protein; FUNCTIONS IN: molecular_function unknown; INVOLVED IN: biological_process unknown; LOCATED IN: chloroplast; EXPRESSED IN: 23 plant structures; EXPRESSED DURING: 13 growth stages; CONTAINS InterPro DOMAIN/s: Unchar	0	3	0	0			AT1G65440.1 SPT6L; AT1G63210.1 SPT6	GTB1global transcription factor group B1chr1:24306945-24314327 REVERSE LENGTH=1647	0	0	10	4
AT5G11420.1	Protein of unknown function, DUF642 | chr5:8863430-8865394 FORWARD LENGTH=369	0	0	0	1			AT3G42170.1	BED zinc finger ;hAT family dimerisation domainchr3:14321838-14323928 FORWARD LENGTH=696	3	2	10	2
AT5G10810.1	ATER, ER | enhancer of rudimentary protein, putative | chr5:3418897-3420556 REVERSE LENGTH=109	0	1	0	1			AT4G16155.1	dihydrolipoyl dehydrogenaseschr4:9153570-9157322 REVERSE LENGTH=630	4	6	10	2
AT5G09860.1	AtTHO1, THO1, AtHPR1, HPR1 | nuclear matrix protein-related | chr5:3066815-3070733 FORWARD LENGTH=599	0	2	0	0			AT3G02530.1;AT5G16070.1	TCP-1/cpn60 chaperonin family proteinchr5:5247549-5251050 REVERSE LENGTH=535	5	7	10	11
AT5G08540.1	unknown protein; FUNCTIONS IN: molecular_function unknown; INVOLVED IN: biological_process unknown; LOCATED IN: chloroplast thylakoid membrane, chloroplast, chloroplast envelope; EXPRESSED IN: 24 plant structures; EXPRESSED DURING	0	0	0	0			AT3G02230.1;AT3G08900.1;AT5G50750.1	RGP1, ATRGP1reversibly glycosylated polypeptide 1chr3:415463-417304 FORWARD LENGTH=357	5	7	10	3
AT5G08530.1	CI51 | 51 kDa subunit of complex I | chr5:2759848-2761726 REVERSE LENGTH=486	0	2	0	0			AT3G25860.1	LTA2, PLE22-oxoacid dehydrogenases acyltransferase family proteinchr3:9460632-9462585 FORWARD LENGTH=480	6	7	10	5
AT5G08120.1	MPB2C | movement protein binding protein 2C | chr5:2600743-2602678 REVERSE LENGTH=326	0	2	0	0			AT5G19990.1;AT5G20000.1	AAA-type ATPase family proteinchr5:6756915-6759550 FORWARD LENGTH=419	7	8	10	11
AT5G07740.1	actin binding | chr5:2459076-2466580 REVERSE LENGTH=1649	0	0	0	0			AT4G34360.1	S-adenosyl-L-methionine-dependent methyltransferases superfamily proteinchr4:16432011-16433752 FORWARD LENGTH=248	7	8	10	7
AT5G05620.1	TUBG1 | gamma-tubulin | chr3:22812601-22815011 REVERSE LENGTH=474	0	0	0	1			AT5G35630.1	GS2, GLN2, ATGSL1glutamine synthetase 2chr5:13831220-13833239 FORWARD LENGTH=430	7	17	10	7
AT5G03850.1	Nucleic acid-binding, OB-fold-like protein | chr3:3108960-3109154 REVERSE LENGTH=64	0	1	0	0			AT1G78570.1;AT1G63000.1	RHM1, ROL1, ATRHM1rhamnose biosynthesis 1chr1:29550110-29552207 FORWARD LENGTH=669	8	11	10	10
AT5G02310.1	PRT6 | proteolysis 6 | chr5:474279-482552 FORWARD LENGTH=2006	0	0	0	0			AT5G10450.4	GRF6G-box regulating factor 6chr5:3284476-3286261 REVERSE LENGTH=273	8	12	10	5
AT4G39860.1	unknown protein; BEST Arabidopsis thaliana protein match is: unknown protein (TAIR:AT2G22270.1); Has 152 Blast hits to 146 proteins in 19 species: Archae - 0; Bacteria - 0; Metazoa - 0; Fungi - 2; Plants - 146; Viruses - 0; Other	0	1	0	1			AT1G01100.1	60S acidic ribosomal protein familychr1:50284-50954 REVERSE LENGTH=112	9	10	10	6
AT4G39200.1	Ribosomal protei	0	1	0	0			AT1G06220.2;AT5G25230.1	Ribosomal protein S5/Elongation factor G/III/V family proteinchr5:8739709-8743594 FORWARD LEN	9	26	10	11
AT4G39090.1	RD19, RD19A | Papain family cysteine protease | chr4:18215826-18217326 REVERSE LENGTH=368	0	0	0	0			AT3G01500.2	CA1carbonic anhydrase 1chr3:194853-197873 REVERSE LENGTH=347	10	14	10	8
AT4G39050.1	Kinesin motor family protein | chr4:18193462-18200148 FORWARD LENGTH=1055	0	0	0	0			AT1G56110.1;AT3G12860.1	NOP56-like pre RNA processing ribonucleoproteinchr3:4091678-4093921 FORWARD LENGTH=499	10	16	10	1
AT4G37550.1	Acetamidase/Formamidase family protein | chr4:17643684-17645729 FORWARD LENGTH=452	0	3	0	0			AT3G27850.1;AT3G27830.1	RPL12-A, RPL12ribosomal protein L12-Achr3:10318576-10319151 FORWARD LENGTH=191	12	10	10	9
AT4G37210.1	Tetratricopeptide repeat (TPR)-like superfamily protein | chr4:17512376-17514421 FORWARD LENGTH=492	0	2	0	2			AT5G35360.3	CAC2acetyl Co-enzyme a carboxylase biotin carboxylase subunitchr5:13584300-13588163 FORWARD LENGTH=555	12	11	10	5
AT4G35270.1	Plant regulator RWP-RK family protein | chr4:16777657-16780824 REVERSE LENGTH=963	0	1	0	0			AT1G24020.1	MLP423MLP-like protein 423chr1:8500653-8501458 REVERSE LENGTH=155	12	13	10	9
AT4G34260.1	FUC95A | 1,2-alpha-L-fucosidases | chr4:16398130-16401591 FORWARD LENGTH=843	0	0	0	2			AT1G48920.1;AT3G18610.1	ATNUC-L1, PARL1, NUC-L1nucleolin like 1chr1:18098186-18101422 FORWARD LENGTH=557	15	14	10	9
AT4G33090.1	APM1, ATAPM1 | aminopeptidase M1 | chr4:15965915-15970418 REVERSE LENGTH=879	0	0	0	2			AT3G53020.1	STV1, RPL24B, RPL24Ribosomal protein L24e family proteinchr3:19660749-19661912 REVERSE LENGTH=163	15	19	10	9
AT4G32940.1	GAMMA-VPE, GAMMAVPE | gamma vacuolar processing enzyme | chr4:15900557-15903161 REVERSE LENGTH=494	0	0	0	0			AT1G78630.1	emb1473Ribosomal protein L13 family proteinchr1:29575997-29577406 FORWARD LENGTH=241	17	18	10	12
AT4G32915.1	FUNCTIONS IN: molecular_function unknown; INVOLVED IN: regulation of translational fidelity; LOCATED IN: chloroplast; EXPRESSED IN: 22 plant structures; EXPRESSED DURING: 13 growth stages; CONTAINS InterPro DOMAIN/s: Glu-tRNAGln a	0	1	0	0			AT1G07320.1	RPL4ribosomal protein L4chr1:2249190-2250189 FORWARD LENGTH=282	21	13	10	10
AT4G32551.2	LUG | LisH dimerisation motif;WD40/YVTN repeat-like-containing domain | chr4:15707863-15713359 FORWARD LENGTH=969	0	1	0	0			AT1G59359.1;AT1G58983.1;AT1G58684.1;AT1G58380.1;AT3G57490.1	Ribosomal protein	21	20	10	13
AT4G32330.1	TPX2 (targeting protein for Xklp2) protein family | chr4:15609801-15611867 FORWARD LENGTH=437	0	0	0	0			AT4G00100.1	ATRPS13A, RPS13, PFL2, RPS13Aribosomal protein S13Achr4:37172-38123 FORWARD LENGTH=151	24	15	10	7
AT4G31340.1	myosin heavy chain-related | chr4:15205662-15208950 FORWARD LENGTH=437	0	0	0	0			AT4G13930.1	SHM4serine hydroxymethyltransferase 4chr4:8048013-8050021 REVERSE LENGTH=471	0	4	9	3
AT4G30990.2	ARM repeat superfamily protein | chr4:15084456-15097860 FORWARD LENGTH=2620	0	0	0	0			AT1G80480.1	PTAC17plastid transcriptionally active 17chr1:30258272-30260570 REVERSE LENGTH=444	3	10	9	2
AT4G30920.1	Cytosol aminopeptidase family protein | chr4:15046589-15049304 REVERSE LENGTH=583	0	2	0	3			AT5G23740.1	RPS11-BETAribosomal protein S11-betachr5:8008251-8009330 REVERSE LENGTH=159	4	8	9	5
AT4G29730.1	NFC5, MSI5 | nucleosome/chromatin assembly factor group C5 | chr4:14559255-14562522 REVERSE LENGTH=487	0	0	0	1			AT3G06720.1;AT1G02690.2	AT-IMP, ATKAP ALPHA, AIMP ALPHA, IMPA-1, IMPA1importin alpha isoform 1chr3:2120559-2123555 FORWARD LENGTH=532	5	5	9	14
AT4G29720.1	ATPAO5, PAO5 | polyamine oxidase 5 | chr4:14553456-14555057 REVERSE LENGTH=533	0	2	0	0			AT3G22110.1;AT4G15165.1	PAC120S proteasome alpha subunit C1chr3:7792819-7793571 REVERSE LENGTH=250	5	7	9	4
AT4G28400.1	Protein phosphat	0	1	0	0			AT5G38430.1	Ribulose bisphosphate carboxylase (small chain) family proteinchr5:15384350-15385155 REVERSE LENGTH=181	5	8	9	5
AT4G27740.1	Yippee family putative zinc-binding protein | chr4:13839148-13839616 FORWARD LENGTH=105	0	0	0	0			AT5G49910.1	CPHSC70-2EAT SHOCK PROTEIN 70-2, HSC70-7, cpHsc70-2chloroplast heat shock protein 70-2chr5:20303470-20306295 FORWARD LENGTH=718	6	5	9	14
AT4G26970.1	ACO2 | aconitase 2 | chr4:13543077-13548427 FORWARD LENGTH=995	0	1	0	0			AT4G20850.1	TPP2tripeptidyl peptidase iichr4:11160935-11169889 REVERSE LENGTH=1380	6	8	9	2
AT4G26780.1	AR192 | Co-chaperone GrpE family protein | chr4:13485066-13486560 REVERSE LENGTH=327	0	0	0	0			AT3G15000.1;AT1G53260.1	cobalt ion bindingchr3:5050321-5052121 FORWARD LENGTH=395	9	6	9	6
AT4G24770.1	RBP31, ATRBP31, CP31, ATRBP33 | 31-kDa RNA binding protein | chr4:12766223-12767952 REVERSE LENGTH=329	0	2	0	1			ATCG00660.1	RPL20ribosomal protein L20chrC:68512-68865 REVERSE LENGTH=117	9	7	9	8
AT4G23710.1	VHA-G2, VAG2, VATG2 | vacuolar ATP synthase subunit G2 | chr4:12350577-12351354 FORWARD LENGTH=106	0	1	0	0			AT5G19550.1;AT1G62800.2	ASP2, AAT2aspartate aminotransferase 2chr5:6598201-6601597 FORWARD LENGTH=405	9	8	9	7
AT4G23290.2	CRK21 | cysteine-rich RLK (RECEPTOR-like protein kinase) 21 | chr4:12177910-12180810 REVERSE LENGTH=690	0	0	0	1			AT1G09210.1	CRT1b, AtCRT1bcalreticulin 1bchr1:2973217-2976655 REVERSE LENGTH=424	9	9	9	2
AT4G22140.1	EBS | PHD finger family protein / bromo-adjacent homology (BAH) domain-containing protein | chr4:11728556-11730230 REVERSE LENGTH=234	0	0	0	0			AT2G47510.1;AT5G50950.1	FUM1fumarase 1chr2:19498614-19502020 FORWARD LENGTH=492	10	10	9	3
AT4G21470.1	ATFMN/FHY, FMN/FHY | riboflavin kinase/FMN hydrolase | chr4:11431284-11433197 FORWARD LENGTH=379	0	1	0	0			AT1G23310.1;AT1G70580.1	AOAT2, GGT2alanine-2-oxoglutarate aminotransferase 2chr1:26613222-26615845 FORWARD LENGTH=481	10	13	9	3
AT4G20260.4	ATPCAP1, PCAP1 | plasma-membrane associated cation-binding protein 1 | chr4:10941593-10943227 FORWARD LENGTH=226	0	0	0	1			AT5G43990.2	SUVR2, SDG18SET-domain containing protein lysine methyltransferase family proteinchr5:17698454-17701733 FORWARD LENGTH=740	11	8	9	2
AT4G18130.1	PHYE | phytochrome E | chr4:10042312-10045948 REVERSE LENGTH=1112	0	0	0	0			AT5G59970.1;AT5G59690.1;AT3G53730.1;AT3G46320.1;AT3G45930.1;AT2G28740.1;AT1G07820.1;AT1G07660.1	Histone superfamily proteinchr3	12	10	9	4
AT4G14385.1	FUNCTIONS IN: molecular_function unknown; INVOLVED IN: biological_process unknown; LOCATED IN: vacuole; EXPRESSED IN: 24 plant structures; EXPRESSED DURING: 15 growth stages; CONTAINS InterPro DOMAIN/s: Histone H4 acetyltransferas	0	1	0	0			AT2G01140.1	Aldolase superfamily proteinchr2:95006-96491 REVERSE LENGTH=391	14	12	9	11
AT4G13340.1	Leucine-rich repeat (LRR) family protein | chr4:10275918-10278491 REVERSE LENGTH=857	0	0	0	0			AT3G60750.1;AT2G45290.1	Transketolasechr3:22454004-22456824 FORWARD LENGTH=741	14	15	9	7
AT4G12790.1	P-loop containing nucleoside triphosphate hydrolases superfamily protein | chr4:7517280-7518892 REVERSE LENGTH=271	0	1	0	0			AT1G75940.1;AT5G24550.1;AT5G24540.1	ATA27, BGLU20Glycosyl hydrolase superfamily proteinchr1:28511198-28514044 FORWARD LENGTH=535	15	16	9	4
AT4G12420.1	SKU5 | Cupredoxin superfamily protein | chr4:7349941-7352868 REVERSE LENGTH=587	0	0	0	1			AT4G31810.1	ATP-dependent caseinolytic (Clp) protease/crotonase family proteinchr4:15387365-15390290 REVERSE LENGTH=409	3	3	8	2
AT4G09670.1	Oxidoreductase family protein | chr4:6107382-6109049 REVERSE LENGTH=362	0	2	0	2			AT3G55410.1	2-oxoglutarate dehydrogenase, E1 componentchr3:20541897-20545728 FORWARD LENGTH=1017	3	5	8	10
AT4G04770.1	ATABC1, LAF6, ATNAP1, ABC1 | ATP binding cassette protein 1 | chr4:2427998-2429785 REVERSE LENGTH=557	0	1	0	0			AT2G19520.1;AT4G29730.1	FVE, ACG1, MSI4, NFC4, NFC04, ATMSI4Transducin family protein / WD-40 repeat family proteinchr2:8456006-8459235 FORWARD LENGTH=507	4	7	8	7
AT4G03120.1	C2H2 and C2HC zinc fingers superfamily protein | chr4:1385747-1387331 FORWARD LENGTH=207	0	0	0	0			AT1G75950.1;AT4G34470.1;AT4G34210.1	SKP1, ASK1, ATSKP1, SKP1A, UIP1S phase kinase-associated protein 1chr1:28516715-28517454 FORWARD LENGTH=160	4	7	8	5
AT4G02080.1	Ras-related small GTP-binding family protein | chr3:23137539-23138880 FORWARD LENGTH=193;AT1G56	0	0	0	1			AT5G01600.1	ATFER1, FER1ferretin 1chr5:228149-229594 REVERSE LENGTH=255	4	1	8	6
AT4G01610.1	Cysteine proteinases superfamily protein | chr4:694857-696937 FORWARD LENGTH=359	0	1	0	0			AT1G80410.2	EMB2753tetratricopeptide repeat (TPR)-containing proteinchr1:30227779-30234832 REVERSE LENGTH=911	5	3	8	1
AT4G00800.1	transducin family protein / WD-40 repeat family protein | chr4:337114-345581 REVERSE LENGTH=1913	0	1	0	1			AT4G09800.1;AT1G34030.1;AT1G22780.1	PFL, RPS18A, PFL1Ribosomal prot	5	6	8	1
AT4G00100.1	ATRPS13A, RPS13, PFL2, RPS13A | ribosomal protein S13A | chr4:37172-38123 FORWARD LENGTH=151	0	0	0	0			AT3G22230.1;AT2G32220.1	Ribosomal L27e protein familychr3:7844136-7844543 REVERSE LENGTH=135	5	6	8	7
AT3G63130.1	RANGAP1, ATRANGAP1 | RAN GTPase activating protein 1 | chr3:23325108-23326715 FORWARD LENGTH=535	0	0	0	2			AT1G17100.1	SOUL heme-binding family proteinchr1:5844766-5845539 FORWARD LENGTH=232	5	8	8	6
AT3G62310.1	RNA helicase family protein | chr3:23057516-23060561 REVERSE LENGTH=726	0	1	0	0			AT4G38630.1	RPN10, MCB1, ATMCB1, MBP1regulatory particle non-ATPase 10chr4:18057357-18059459 REVERSE LENGTH=386	6	8	8	2
AT3G62010.1	unknown protein; LOCATED IN: cellular_component unknown; EXPRESSED IN: 23 plant structures; EXPRESSED DURING: 15 growth stages; Has 553 Blast hits to 216 proteins in 93 species: Archae - 0; Bacteria - 124; Metazoa - 193; Fungi - 5	0	0	0	0			AT1G41880.1	Ribosomal protein L35Ae family proteinchr1:15651585-15652427 REVERSE LENGTH=111	6	8	8	7
AT3G61530.1	PANB2 | Phosphoenolpyruvate carboxylase family protein | chr3:22771692-22773313 REVERSE LENGTH=354	0	1	0	0			AT2G19070.1	SHTspermidine hydroxycinnamoyl transferasechr2:8260185-8261958 REVERSE LENGTH=451	7	7	8	4
AT3G60600.1	VAP27-1, VAP, (AT)VAP, VAP27 | vesicle associated protein | chr3:22400537-22402408 FORWARD LENGTH=256	0	0	0	0			AT1G60710.1;AT1G60680.1;AT1G60690.1;AT1G60730.3;AT1G60750.1	ATB2NAD(P)-linked oxidoreductase superfamily proteinchr1:22355073-22356627 REVERSE LENGTH=345	7	7	8	2
AT3G60190.1	ADL4, ADLP2, EDR3, DRP1E, ADL1E, DL1E | DYNAMIN-like 1E | chr3:22244367-22247651 REVERSE LENGTH=624	0	0	0	0			AT5G45775.2;AT4G18730.1;AT3G58700.1;AT2G42740.1	Ribosomal L5P family proteinc	7	8	8	8
AT3G57350.1	Nucleoporin interacting component (Nup93/Nic96-like) family protein | chr3:21220606-21225305 REVERSE LENGTH=860	0	1	0	0			AT3G53740.2	Ribosomal protein L36e family proteinchr3:19913921-19914813 REVERSE LENGTH=112	7	8	8	8
AT3G56340.1	Ribosomal prot	0	0	0	1			AT5G12250.1	TUB6beta-6 tubulinchr5:3961317-3962971 REVERSE LENGTH=449	7	9	8	3
AT3G56110.1	PRA1.B1 | prenylated RAB acceptor 1.B1 | chr3:20822228-20822857 REVERSE LENGTH=209	0	0	0	1			AT5G02960.1;AT3G09680.1	Ribosomal protein S12/S23 family proteinchr3:2969197-2970291 REVERSE LENGTH=142	7	9	8	6
AT3G55330.1	PPL1 | PsbP-like protein 1 | chr3:20514031-20515275 REVERSE LENGTH=230	0	1	0	0			AT1G79920.1;AT1G79930.1	HSP91heat shock protein 91chr1:30063781-30067067 REVERSE LENGTH=831	7	11	8	6
AT3G55060.1	unknown protein; BEST Arabidopsis thaliana protein match is: unknown protein (TAIR:AT2G39300.2); Has 61765 Blast hits to 33720 proteins in 2065 species: Archae - 846; Bacteria - 6964; Metazoa - 31967; Fungi - 5247; Plants - 3104;	0	1	0	0			AT1G56580.1	SVBProtein of unknown function, DUF538chr1:21198402-21198902 REVERSE LENGTH=166	9	8	8	6
AT3G54210.1	Ribosomal protein L17 family protein | chr3:20067672-20068385 REVERSE LENGTH=211	0	0	0	0			AT1G04510.1	MAC3AMOS4-associated complex 3Achr1:1226749-1230592 FORWARD LENGTH=523	9	16	8	3
AT3G53970.1	proteasome inhibitor-related | chr3:19985208-19987132 FORWARD LENGTH=302	0	0	0	2			AT1G69740.1	HEMB1Aldolase superfamily proteinchr1:26232197-26234713 FORWARD LENGTH=430	10	8	8	3
AT3G53700.1	MEE40 | Pentatricopeptide repeat (PPR) superfamily protein | chr3:19900303-19902567 FORWARD LENGTH=754	0	0	0	1			AT4G31990.3	ASP5, AAT3, ATAAT1aspartate aminotransferase 5chr4:15470876-15473521 REVERSE LENGTH=462	11	10	8	4
AT3G53020.1	STV1, RPL24B, RPL24 | Ribosomal protein L24e family protein | chr3:19660749-19661912 REVERSE LENGTH=163	0	0	0	0			AT1G29900.1	CARBcarbamoyl phosphate synthetase Bchr1:10468164-10471976 FORWARD LENGTH=1187	12	6	8	1
AT3G52230.1	unknown protein; FUNCTIONS IN: molecular_function unknown; INVOLVED IN: biological_process unknown; LOCATED IN: chloroplast outer membrane, chloroplast thylakoid membrane, chloroplast, chloroplast envelope; EXPRESSED IN: 24 plant	0	0	0	0			AT4G13400.1	2-oxoglutarate (2OG) and Fe(II)-dependent oxygenase superfamily proteinchr4:7787822-7791149 REVERSE LENGTH=357	12	10	8	1
AT3G52220.1	CONTAINS InterPro DOMAIN/s: Kinase phosphorylation domain (InterPro:IPR019315); Has 8882 Blast hits to 4920 proteins in 346 species: Archae - 10; Bacteria - 184; Metazoa - 3955; Fungi - 1221; Plants - 712; Viruses - 24; Other Euka	0	0	0	1			AT5G30510.1	RPS1, ARRPS1ribosomal protein S1chr5:11619262-11621223 REVERSE LENGTH=416	12	12	8	0
AT3G49910.1	Translation protein SH3-like family protein | chr3:18504311-18504751 FORWARD LENGTH=146	0	0	0	0			ATCG00120.1	ATPAATP synthase subunit alphachrC:9938-11461 REVERSE LENGTH=507	13	9	8	6
AT3G49601.1	FUNCTIONS IN: molecular_function unknown; INVOLVED IN: biological_process unknown; LOCATED IN: cellular_component unknown; CONTAINS InterPro DOMAIN/s: mRNA splicing factor, Cwf21 (InterPro:IPR013170); Has 30201 Blast hits to 17322	0	0	0	0			AT1G70600.1;AT1G23290.1	RPL27A, RPL27ABRibosomal protein L18e/L15 superfamily proteinchr1:8263007-8263447 FORWARD LENGTH=146	13	9	8	10
AT3G49600.1	UBP26, SUP32, ATUBP26 | ubiquitin-specific protease 26 | chr3:18380942-18386662 REVERSE LENGTH=1067	0	2	0	0			AT5G40270.1;AT5G40290.1	HD domain-containing metal-dependent phosphohydrolase family proteinchr5:16093394-16097093 REVERSE LENGTH=473	14	16	8	10
AT3G48750.1	Protein kinase superfamily protein | chr5:332829-334180 FORWARD LENGTH=333;AT5G50180.1 | Symbol	0	1	0	0			AT2G27040.1;AT5G21150.1	AGO4, OCP11Argonaute family proteinchr2:11536795-11541503 REVERSE LENGTH=924	15	10	8	7
AT3G48500.2	PDE312, PTAC10 | Nucleic acid-binding, OB-fold-like protein | chr3:17962209-17965408 FORWARD LENGTH=697	0	0	0	0			AT3G56340.1;AT2G40590.1;AT2G40510.1	Ribosomal prot	15	12	8	5
AT3G46740.1	TOC75-III, MAR1 | translocon at the outer envelope membrane of chloroplasts 75-III | chr3:17216104-17219296 REVERSE LENGTH=818	0	1	0	1			AT2G28790.1	Pathogenesis-related thaumatin superfamily proteinchr2:12354664-12355413 REVERSE LENGTH=249	16	22	8	12
AT3G46460.1	UBC7, ATUBC7 | ubiquitin carrier protein 7 | chr5:23919868-23921304 REVERSE LENGTH=203	0	0	0	1			AT3G62530.1	ARM repeat superfamily proteinchr3:23132219-23133121 FORWARD LENGTH=221	18	11	8	5
AT3G46000.1	ADF2 | actin depolymerizing factor 2 | chr3:16907743-16908822 REVERSE LENGTH=137	0	0	0	1			AT1G12910.1;AT3G26640.1	ATAN11, LWD1Transducin/WD40 repeat-like superfamily proteinchr1:4395114-4396154 REVERSE LENGTH=346	18	17	8	4
AT3G45310.1	AALP, ALP | aleurain-like protease | chr5:24280044-24282157 FORWARD LENGTH=361	0	1	0	1			AT5G67360.1	ARA12Subtilase family proteinchr5:26872192-26874465 REVERSE LENGTH=757	0	7	7	2
AT3G45190.1	SIT4 phosphatase-associated family protein | chr3:16541994-16548161 REVERSE LENGTH=789	0	1	0	1			AT3G08580.1;AT4G28390.1	AAC1ADP/ATP carrier 1chr3:2605706-2607030 REVERSE LENGTH=381	0	2	7	1
AT3G44600.1	CYP71 | cyclophilin71 | chr3:16165368-16169201 REVERSE LENGTH=631	0	1	0	0			AT3G49850.1 TRB3	TRB3, ATTRB3, TBP2telomere repeat binding factor 3chr3:18489451-18490731 FORWARD LENGTH=295	0	0	7	0
AT3G42790.1	AL3 | alfin-like 3 | chr3:14878128-14879618 REVERSE LENGTH=250	0	1	0	2			AT1G11910.1;AT1G62290.1	APA1, ATAPA1aspartic proteinase A1chr1:4017119-4019874 REVERSE LENGTH=506	1	7	7	6
AT3G28780.1	Protein of unknown function (DUF1216) | chr3:10806131-10808369 REVERSE LENGTH=674	0	0	0	0			AT2G47240.1	CER8, LACS1AMP-dependent synthetase and ligase family proteinchr2:19393835-19397616 FORWARD LENGTH=660	1	2	7	2
AT3G28715.1	ATPase, V0/A0 complex, subunit C/D | chr3:10773144-10775594 REVERSE LENGTH=351	0	1	0	0			AT4G26840.1	SUM1, SUMO 1, SUMO1, ATSUMO1small ubiquitin-like modifier 1chr4:13497466-13498458 FORWARD LENGTH=100	2	7	7	6
AT3G26560.1	ATP-dependent RNA helicase, putative | chr3:9750122-9753719 REVERSE LENGTH=1168	0	0	0	0			AT1G09770.1	ATCDC5, CDC5, ATMYBCDC5cell division cycle 5chr1:3162002-3165122 FORWARD LENGTH=844	3	2	7	0
AT3G25920.1	RPL15 | ribosomal protein L15 | chr3:9491268-9492558 REVERSE LENGTH=277	0	0	0	0			AT2G21390.1	Coatomer, alpha subunitchr2:9152428-9156577 FORWARD LENGTH=1218	4	3	7	3
AT3G24480.1	Leucine-rich repeat (LRR) family protein | chr3:8901154-8902638 REVERSE LENGTH=494	0	1	0	2			AT2G13560.1	NAD-ME1NAD-dependent malic enzyme 1chr2:5650089-5655103 FORWARD LENGTH=623	4	4	7	1
AT3G22330.1	PMH1, ATRH9 | putative mitochondrial RNA helicase 1 | chr3:7887382-7889806 FORWARD LENGTH=610	0	1	0	0			AT1G09270.1	IMPA-4importin alpha isoform 4chr1:2994506-2997833 FORWARD LENGTH=538	5	6	7	8
AT3G20740.1	FIE, FIS3, FIE1 | Transducin/WD40 repeat-like superfamily protein | chr3:7249064-7252254 REVERSE LENGTH=369	0	0	0	1			AT2G38400.2	AGT3alanine:glyoxylate aminotransferase 3chr2:16083779-16086115 FORWARD LENGTH=493	5	10	7	2
AT3G18680.1	Amino acid kinase family protein | chr3:6427533-6429520 FORWARD LENGTH=339	0	0	0	0			AT4G03280.1	PETC, PGR1photosynthetic electron transfer Cchr4:1440314-1441717 FORWARD LENGTH=229	5	11	7	6
AT3G18520.2	HDA15, ATHDA15 | histone deacetylase 15 | chr3:6361605-6365399 FORWARD LENGTH=564	0	0	0	0			AT5G66570.1;AT3G50820.1	PSBO2, PSBO-2, OEC33photosystem II subunit O-2chr3:18891008-18892311 REVERSE LENGTH=33	6	4	7	7
AT3G18490.1	Eukaryotic aspartyl protease family protein | chr3:6349090-6350592 REVERSE LENGTH=500	0	0	0	0			AT1G68560.1;AT3G45940.1;AT5G11720.1	ATXYL1, XYL1, TRG1alpha-xylosidase 1chr1:25734435-25737897 REVERSE LENGTH=915	6	6	7	6
AT3G18035.1	HON4 | winged-helix DNA-binding transcription factor family protein | chr3:6169384-6171558 REVERSE LENGTH=480	0	0	0	0			AT5G06600.1	UBP12ubiquitin-specific protease 12chr5:2019545-2027834 REVERSE LENGTH=1116	6	8	7	3
AT3G17570.1	F-box and associated interaction domains-containing protein | chr3:6009413-6010558 FORWARD LENGTH=381	0	1	0	1			AT4G25630.1;AT5G52470.1;AT5G52490.1	FIB1, FBR1, ATFIB1, ATFBR1, SKIP7fibrillarin 1chr5:21294290-21296509 FORWARD LENGTH=308	6	13	7	4
AT3G16060.1	ATP binding microtubule motor family protein | chr3:5447503-5451196 FORWARD LENGTH=684	0	0	0	1			AT5G43960.1	Nuclear transport factor 2 (NTF2) family protein with RNA binding (RRM-RBD-RNP motifs) domainchr5:17689154-17691653 REVERSE LENGTH=450	7	6	7	1
AT3G15660.1	ATGRX4, GRX4 | glutaredoxin 4 | chr3:5308134-5309383 REVERSE LENGTH=169	0	0	0	1			AT5G09440.1	EXL4EXORDIUM like 4chr5:2938397-2939233 FORWARD LENGTH=278	7	6	7	6
AT3G14940.1	ATPPC3, PPC3 | phosphoenolpyruvate carboxylase 3 | chr3:5025584-5029476 FORWARD LENGTH=968	0	0	0	0			AT4G25130.1	PMSR4peptide met sulfoxide reductase 4chr4:12898802-12899998 REVERSE LENGTH=258	7	6	7	4
AT3G13660.1	Disease resistance-responsive (dirigent-like protein) family protein | chr3:4465135-4465512 FORWARD LENGTH=125	0	0	0	0			AT3G04470.1	Ankyrin repeat family proteinchr3:1189841-1191853 REVERSE LENGTH=640	7	6	7	6
AT3G13160.1	Tetratricopeptide repeat (TPR)-like superfamily protein | chr3:4229994-4231178 REVERSE LENGTH=394	0	0	0	0			AT5G20890.1	TCP-1/cpn60 chaperonin family proteinchr5:7087020-7089906 REVERSE LENGTH=527	7	7	7	9
AT3G10610.1	Ribosomal S17 family protein | chr5:	0	0	0	0			AT1G74970.1	RPS9, TWN3ribosomal protein S9chr1:28157761-28159202 REVERSE LENGTH=208	7	7	7	6
AT3G07750.1	3-5-exoribonuclease family protein | chr3:2473486-2475218 FORWARD LENGTH=286	0	2	0	0			AT4G27090.1;AT2G20450.1	Ribosomal protein L14chr4:13594104-13595187 REVERSE LENGTH=134	7	1	7	3
AT3G07230.1	wound-responsive protein-related | chr3:2299920-2300183 FORWARD LENGTH=46	0	0	0	0			AT1G70830.1;AT1G70850.1;AT1G70890.1	MLP28MLP-like protein 28chr1:26710203-26711395 REVERSE LENGTH=335	8	4	7	5
AT3G06730.1	TRX P, TRX z | Thioredoxin z | chr3:2124276-2125845 FORWARD LENGTH=183	0	1	0	0			AT3G55440.1	ATCTIMC, TPI, CYTOTPItriosephosphate isomerasechr3:20553794-20556078 FORWARD LENGTH=254	8	9	7	4
AT3G05350.1	Metallopeptidase M24 family protein | chr3:1527103-1533843 REVERSE LENGTH=710	0	2	0	0			AT3G12780.1;AT1G56190.1	Phosphoglycerate kinase family proteinchr1:21028403-21030454 FORWARD LENGTH=478	8	11	7	6
AT3G04400.1	|	0	0	0	1			AT4G33010.1	AtGLDP1, GLDP1glycine decarboxylase P-protein 1chr4:15926852-15931150 REVERSE LENGTH=1037	8	13	7	11
AT3G03773.2	HSP20-like chaperones superfamily protein | chr3:951628-953490 FORWARD LENGTH=204	0	1	0	0			AT1G12310.1	Calcium-binding EF-hand family proteinchr1:4187500-4187946 REVERSE LENGTH=148	9	4	7	4
AT3G02560.1	Ribosomal protein S7e family protein | chr5:5268984-5269912 FORWARD LENGTH=190	0	0	0	0			AT1G01090.1	PDH-E1 ALPHApyruvate dehydrogenase E1 alphachr1:47705-49166 REVERSE LENGTH=428	9	5	7	6
AT3G02190.1	Ribosomal protein L39 family protein | chr3:406005-406342 REVERSE LENGTH=51	0	0	0	0			AT5G55230.2	MAP65-1microtubule-associated proteins 65-1chr5:22402716-22405182 FORWARD LENGTH=616	9	13	7	6
AT3G01480.1	CYP38, ATCYP38 | cyclophilin 38 | chr3:188569-190674 FORWARD LENGTH=437	0	2	0	0			AT2G01970.1;AT1G14670.1;AT5G37310.1	Endomembrane protein 70 protein familychr1:5037669-5040199 FORWARD LENGTH=592	10	9	7	5
AT3G01120.1	MTO1, CGS, ATCYS1, CGS1 | Pyridoxal phosphate (PLP)-dependent transferases superfamily protein | chr3:39234-41865 REVERSE LENGTH=563	0	0	0	0			AT2G16780.1	MSI2, MSI02, NFC02, NFC2Transducin family protein / WD-40 repeat family proteinchr2:7281615-7283583 REVERSE LENGTH=415	10	16	7	7
AT2G47710.1	Adenine nucleotide alpha hydrolases-like superfamily protein | chr2:19555045-19555956 REVERSE LENGTH=162	0	0	0	0			AT3G60300.2	RWD domain-containing proteinchr3:22285371-22287382 FORWARD LENGTH=383	11	5	7	4
AT2G47240.1	CER8, LACS1 | AMP-dependent synthetase and ligase family protein | chr2:19393835-19397616 FORWARD LENGTH=660	0	0	0	0			AT1G53750.1;AT1G53780.2	RPT1Aregulatory particle triple-A 1Achr1:20065921-20068324 REVERSE LENGTH=426	11	10	7	1
AT2G46610.1	RS31a, At-RS31a | RNA-binding (RRM/RBD/RNP motifs) family protein | chr2:19136769-19138492 REVERSE LENGTH=250	0	1	0	1			AT1G09690.1;AT1G09590.1;AT1G57860.1;AT1G57660.1	Transl	11	10	7	6
AT2G46110.1	PANB1, KPHMT1 | ketopantoate hydroxymethyltransferase 1 | chr2:18954807-18956411 REVERSE LENGTH=347	0	0	0	0			AT3G58510.1	DEA(D/H)-box RNA helicase family proteinchr3:21640608-21643464 FORWARD LENGTH=612	11	12	7	4
AT2G44920.2	Tetratricopeptide repeat (TPR)-like superfamily protein | chr2:18524419-18526502 FORWARD LENGTH=224	0	0	0	1			ATCG01240.1;ATCG00900.1	RPS7.1, RPS7Ribosomal protein S7p/S5e family proteinchrC:97478-97945 REVERSE LENGTH=155	12	9	7	6
AT2G43970.1	RNA-binding protein | chr2:18205535-18208031 REVERSE LENGTH=545	0	0	0	0			AT5G42980.1	ATTRX3, ATH3, ATTRXH3, TRXH3, TRX3thioredoxin 3chr5:17242772-17243718 FORWARD LENGTH=118	14	11	7	6
AT2G43400.1	ETFQO | electron-transfer flavoprotein:ubiquinone oxidoreductase | chr2:18021304-18025041 FORWARD LENGTH=633	0	0	0	1			AT3G04400.1;AT2G33370.1;AT1G04480.1	|	14	12	7	7
AT2G43160.3	ENTH/VHS family protein | chr3:21912796-21917474 FORWARD LENGTH=1024	0	1	0	1			AT4G20360.1	ATRAB8D, ATRABE1B, RABE1bRAB GTPase homolog E1Bchr4:10990036-10991466 FORWARD LENGTH=476	15	7	7	4
AT2G43030.1	Ribosomal protein L3 family protein | chr2:17894898-17895713 FORWARD LENGTH=271	0	0	0	0			AT2G24270.4	ALDH11A3aldehyde dehydrogenase 11A3chr2:10327109-10329601 REVERSE LENGTH=503	15	11	7	4
AT2G41620.1	Nucleoporin interacting component (Nup93/Nic96-like) family protein | chr2:17350419-17354997 REVERSE LENGTH=861	0	0	0	1			AT4G35090.1	CAT2catalase 2chr4:16700937-16703215 REVERSE LENGTH=492	24	21	7	7
AT2G41350.2	unknown protein; BEST Arabidopsis thaliana protein match is: unknown protein (TAIR:AT2G21980.1); Has 35333 Blast hits to 34131 proteins in 2444 species: Archae - 798; Bacteria - 22429; Metazoa - 974; Fungi - 991; Plants - 531; Vir	0	0	0	0			AT4G23920.1;AT4G10960.1;AT1G12780.1;AT3G28530.1;AT1G63180.1	UGE2, ATUGE2UDP-D-glucose/UDP-D-galactose 4-epimerase 2chr4:12431416-12433666 FORWARD LENGTH=350	25	19	7	6
AT2G40030.1	NRPD1B, DRD3, ATNRPD1B, DMS5, NRPE1 | nuclear RNA polymerase D1B | chr2:16715089-16723406 FORWARD LENGTH=1976	0	2	0	2			AT3G57890.2	Tubulin binding cofactor C domain-containing proteinchr3:21438271-21441695 FORWARD LENGTH=609	0	1	6	0
AT2G39260.1	binding;RNA binding | chr2:16392288-16399588 REVERSE LENGTH=1181	0	1	0	1			AT2G15430.1;AT2G15400.1	RBP36A, RPB35.5A, NRPB3, NRPD3, NRPE3ADNA-directed RNA polymerase family proteinchr2:6733661-6735482 FORWARD LENGTH=319	0	2	6	8
AT2G38440.1	ITB1, SCAR2, DIS3, WAVE4, ATSCAR2 | SCAR homolog 2 | chr2:16095550-16100851 FORWARD LENGTH=1399	0	1	0	0			AT5G35980.1	YAK1yeast YAK1-related gene 1chr5:14128551-14135984 FORWARD LENGTH=956	0	1	6	4
AT2G36830.1	GAMMA-TIP, TIP1;1, GAMMA-TIP1 | gamma tonoplast intrinsic protein | chr2:15445490-15446336 FORWARD LENGTH=251	0	1	0	0			AT2G38770.1	EMB2765P-loop containing nucleoside triphosphate hydrolases superfamily proteinchr2:16203185-16210253 REVERSE LENGTH=1509	1	3	6	2
AT2G36620.1	RPL24A | ribosomal protein L24 | chr2:15350548-15351819 REVERSE LENGTH=164	0	0	0	0			AT2G38270.1	CXIP2, ATGRX2CAX-interacting protein 2chr2:16031347-16033054 REVERSE LENGTH=293	1	3	6	1
AT2G36130.1	Cyclophilin-like peptidyl-prolyl cis-trans isomerase family protein | chr2:15166863-15168259 FORWARD LENGTH=164	0	2	0	0			AT5G44340.1	TUB4tubulin beta chain 4chr5:17859442-17860994 REVERSE LENGTH=444	1	4	6	2
AT2G35860.1	FLA16 | FASCICLIN-like arabinogalactan protein 16 precursor | chr2:15059859-15061810 FORWARD LENGTH=445	0	0	0	0			AT3G16950.2	LPD1, ptlpd1lipoamide dehydrogenase 1chr3:5786508-5790383 REVERSE LENGTH=623	1	1	6	2
AT2G35840.1	Sucrose-6F-phosphate phosphohydrolase family protein | chr2:15053952-15055776 FORWARD LENGTH=422	0	2	0	1			AT2G32730.1;AT1G04810.1	26S proteasome regulatory complex, non-ATPase subcomplex, Rpn2/Psmd1 subunitchr	2	5	6	5
AT2G35120.1	Single hybrid motif superfamily protein | chr2:14805913-14807274 REVERSE LENGTH=156	0	2	0	0			AT4G18100.1	Ribosomal protein L32echr4:10035715-10036475 REVERSE LENGTH=133	2	6	6	3
AT2G35040.1	AICARFT/IMPCHase bienzyme family protein | chr2:14765347-14768269 REVERSE LENGTH=596	0	0	0	1			AT2G30970.1	ASP1aspartate aminotransferase 1chr2:13179012-13181686 FORWARD LENGTH=430	2	2	6	4
AT2G34860.1	EDA3 | DnaJ/Hsp40 cysteine-rich domain superfamily protein | chr2:14708380-14709804 FORWARD LENGTH=186	0	0	0	0			AT1G52360.2;AT1G79990.1	structural moleculeschr1:30084522-30091949 FORWARD LENGTH=1135	2	2	6	3
AT2G33450.1	Ribosomal L28 family | chr2:14173620-14174380 FORWARD LENGTH=143	0	0	0	0			AT3G14290.1;AT1G53850.1	PAE1, ATPAE120S proteasome alpha subunit E1chr1:20104131-20105792 REVERSE LENGTH=237	2	0	6	1
AT2G32700.7	LUH | LEUNIG_homolog | chr2:13867235-13871844 FORWARD LENGTH=806	0	1	0	1			AT5G48880.2	PKT2, KAT5peroxisomal 3-keto-acyl-CoA thiolase 2chr5:19814576-19817021 REVERSE LENGTH=457	2	1	6	1
AT2G32240.1	FUNCTIONS IN: molecular_function unknown; INVOLVED IN: response to cadmium ion; LOCATED IN: plasma membrane; EXPRESSED IN: 25 plant structures; EXPRESSED DURING: 13 growth stages; CONTAINS InterPro DOMAIN/s: Prefoldin (InterPro:IP	0	0	0	2			AT1G07770.1;AT5G59850.1;AT2G39590.1	Ribosomal protein S8 family proteinchr5:24112499-24113084 REVERSE LENGTH=130	3	3	6	2
AT2G32060.1	Ribosomal protein L7Ae/L30e/S12e/Gadd45 family protein | chr2:13639228-13640104 REVERSE LENGTH=144	0	0	0	1			AT1G72610.1	GLP1, ATGER1, GER1germin-like protein 1chr1:27339302-27339928 REVERSE LENGTH=208	3	4	6	6
AT2G31060.3	elongation factor family protein | chr2:13213496-13218544 REVERSE LENGTH=671	0	1	0	0			AT1G04270.1;AT5G43640.1;AT5G09500.1;AT1G33850.1;AT5G09490.1	Ribosomal protein	3	5	6	2
AT2G28680.1	RmlC-like cupins superfamily protein | chr2:12303118-12304747 REVERSE LENGTH=356	0	1	0	0			AT3G62120.1	Class II aaRS and biotin synthetases superfamily proteinchr3:23001227-23003849 REVERSE LENGTH=530	3	7	6	1
AT2G27600.1	SKD1, VPS4, ATSKD1 | AAA-type ATPase family protein | chr2:11781226-11783730 FORWARD LENGTH=435	0	1	0	2			AT1G29150.1	ATS9, RPN6non-ATPase subunit 9chr1:10181240-10182499 FORWARD LENGTH=419	3	1	6	5
AT2G27210.1	BSL2 | BRI1 suppressor 1 (BSU1)-like 2 | chr1:2649959-2656564 FORWARD LENGTH=1018	0	3	0	0			AT5G27640.2	TIF3B1, EIF3B, ATEIF3B-1, EIF3B-1, ATTIF3B1translation initiation factor 3B1chr5:9781207-9784759 REVERSE LENGTH=738	4	3	6	2
AT2G26570.1	WEB1 | Plant protein of unknown function (DUF827) | chr2:11299565-11302076 FORWARD LENGTH=807	0	2	0	0			AT3G54930.1	Protein phosphatase 2A regulatory B subunit family proteinchr3:20351084-20352659 REVERSE LENGTH=497	4	3	6	4
AT2G25950.1	Protein of unknown function (DUF1000) | chr2:11068735-11070524 FORWARD LENGTH=204	0	0	0	1			ATCG00480.1	ATPB, PBATP synthase subunit betachrC:52660-54156 REVERSE LENGTH=498	4	8	6	4
AT2G25210.1	Ribosomal protein L39 family protein | chr4:15469931-15470366 FORWARD LENGTH=51	0	0	0	0			AT1G64520.1;AT5G42040.1	RPN12aregulatory particle non-ATPase 12Achr1:23956459-23958120 FORWARD LENGTH=267	5	3	6	4
AT2G24690.1	Transcriptional factor B3 family protein | chr2:10499551-10503110 REVERSE LENGTH=777	0	0	0	0			AT5G43940.2	HOT5GroES-like zinc-binding dehydrogenase family proteinchr5:17684265-17686379 FORWARD LENGTH=391	5	9	6	3
AT2G22795.1	unknown protein; BEST Arabidopsis thaliana protein match is: unknown protein (TAIR:AT4G37820.1); Has 799854 Blast hits to 188815 proteins in 4452 species: Archae - 4529; Bacteria - 144236; Metazoa - 287749; Fungi - 87083; Plants -	0	0	0	1			AT5G48230.2	EMB1276, ACAT2acetoacetyl-CoA thiolase 2chr5:19552570-19555122 REVERSE LENGTH=403	5	0	6	0
AT2G21300.1	ATP binding microtubule motor family protein | chr2:9114396-9118292 REVERSE LENGTH=862	0	0	0	0			AT3G02080.1	Ribosomal protein S19e family proteinchr3:364138-365161 REVERSE LENGTH=143	6	4	6	1
AT2G20610.1	SUR1, HLS3, RTY, ALF1, RTY1 | Tyrosine transaminase family protein | chr2:8878150-8880298 REVERSE LENGTH=462	0	1	0	0			AT3G53430.1;AT2G37190.1;AT5G60670.1	Ribosomal protei	6	6	6	1
AT2G20490.1	NOP10, EDA27 | nucleolar RNA-binding Nop10p family protein | chr2:8831897-8832723 FORWARD LENGTH=64	0	0	0	0			AT5G62300.1;AT3G45030.1	Ribosomal protein S10p/S20e family proteinchr3:16471606-16472312 REVERSE LENGTH=124	6	8	6	4
AT2G20270.2	Thioredoxin superfamily protein | chr2:8738001-8739617 REVERSE LENGTH=206	0	1	0	1			AT3G12490.2	ATCYSB, ATCYS6, CYSBcystatin Bchr3:3960523-3961876 REVERSE LENGTH=234	7	3	6	4
AT2G19790.1	SNARE-like superfamily protein | chr2:8527302-8528395 FORWARD LENGTH=143	0	0	0	0			AT3G03250.1;AT5G17310.2	UGP2UDP-glucose pyrophosphorylase 2chr5:5696955-5700845 REVERSE LENGTH=470	7	3	6	2
AT2G18170.1	ATMPK7, MPK7 | MAP kinase 7 | chr2:7908178-7909374 REVERSE LENGTH=368	0	1	0	0			AT3G03530.1	NPC4non-specific phospholipase C4chr3:842686-844970 REVERSE LENGTH=538	7	5	6	2
AT2G17870.1	ATCSP3, CSP3 | cold shock domain protein 3 | chr2:7764276-7765181 REVERSE LENGTH=301	0	1	0	3			AT1G69940.1;AT5G61680.1;AT5G07420.1;AT5G07430.1	ATPPME1, PPME1Pectin lyase-like superfamily proteinchr1:26343549-26344971 REVERSE LENGTH=361	7	6	6	3
AT2G17265.1	HSK, DMR1 | homoserine kinase | chr2:7508606-7509718 FORWARD LENGTH=370	0	2	0	0			AT3G18740.1;AT1G36240.1	Ribosomal protein L7Ae/L30e/S12e/Gadd45 family proteinchr1:13614890-13616233 FORWARD LENGTH=112	7	7	6	7
AT2G17190.1	ubiquitin family protein | chr2:7478272-7481361 REVERSE LENGTH=538	0	1	0	0			AT3G16470.1	JR1Mannose-binding lectin superfamily proteinchr3:5596096-5597709 REVERSE LENGTH=451	7	11	6	0
AT2G16440.1	MCM4 | Minichromosome maintenance (MCM2/3/5) family protein | chr2:7126536-7130665 REVERSE LENGTH=847	0	0	0	0			AT1G42970.1	GAPBglyceraldehyde-3-phosphate dehydrogenase B subunitchr1:16127552-16129584 FORWARD LENGTH=447	9	3	6	1
AT2G09990.1	Ribosomal protein S5 domain 2-like superfamily protein | chr2:3781442-3781882 FORWARD LENGTH=146	0	0	0	0			AT2G19480.1	NFA02, NFA2, NAP1;2nucleosome assembly protein 1;2chr2:8438601-8441040 FORWARD LENGTH=379	9	5	6	8
AT2G05260.1	alpha/beta-Hydrolases superfamily protein | chr2:1918730-1919893 FORWARD LENGTH=358	0	0	0	0			AT4G31700.1	RPS6, RPS6Aribosomal protein S6chr4:15346306-15347714 REVERSE LENGTH=250	9	10	6	5
AT1G80270.1	PPR596 | PENTATRICOPEPTIDE REPEAT 596 | chr1:30181265-30183331 FORWARD LENGTH=596	0	0	0	0			AT2G24940.1	AtMAPR2, MAPR2membrane-associated progesterone binding protein 2chr2:10609447-10609749 FORWARD LENGTH=100	9	10	6	5
AT1G76880.1	Duplicated homeodomain-like superfamily protein | chr1:28865594-28867931 FORWARD LENGTH=603	0	1	0	1			AT2G43770.1	Transducin/WD40 repeat-like superfamily proteinchr2:18134272-18135303 REVERSE LENGTH=343	10	10	6	5
AT1G75660.1	XRN3, AtXRN3 | 5-3 exoribonuclease 3 | chr1:28408289-28414825 FORWARD LENGTH=1020	0	1	0	1			AT3G09820.1	ADK1, ATADK1adenosine kinase 1chr3:3012122-3014624 FORWARD LENGTH=344	10	14	6	6
AT1G74910.1	ADP-glucose pyrophosphorylase family protein | chr2:1621986-1624486 REVERSE LENGTH=406	0	0	0	1			AT5G22580.1	Stress responsive A/B Barrel Domainchr5:7502709-7503137 FORWARD LENGTH=111	11	10	6	7
AT1G74470.1	Pyridine nucleotide-disulphide oxidoreductase family protein | chr1:27991248-27992845 FORWARD LENGTH=467	0	0	0	2			AT3G55800.1	SBPASEsedoheptulose-bisphosphatasechr3:20709640-20711421 FORWARD LENGTH=393	11	12	6	3
AT1G72970.1	HTH, EDA17 | Glucose-methanol-choline (GMC) oxidoreductase family protein | chr1:27452872-27455706 FORWARD LENGTH=594	0	1	0	1			AT1G18540.1	Ribosomal protein L6 family proteinchr1:6377448-6378548 REVERSE LENGTH=233	11	12	6	6
AT1G71410.1	Protein kinase family protein with ARM repeat domain | chr1:8089501-8094173 FORWARD LENGTH=913	0	0	0	0			AT3G29360.1;AT1G26570.1	UDP-glucose 6-dehydrogenase family proteinchr3:11267375-11268817 REVERSE LENGTH=480	12	5	6	5
AT1G67430.1	Ribosomal protein L22p/L17e family protein | chr1:9515230-9516725 FORWARD LENGTH=176	0	0	0	0			AT1G21750.1;AT1G77510.1	ATPDIL1-1, ATPDI5, PDI5, PDIL1-1PDI-like 1-1chr1:7645767-7648514 FORWARD LENGTH=501	13	11	6	6
AT1G66850.1	Bifunctional inhibitor/lipid-transfer protein/seed storage 2S albumin superfamily protein | chr1:24936985-24937293 FORWARD LENGTH=102	0	1	0	0			AT5G61790.1;AT5G07340.2	CNX1, ATCNX1calnexin 1chr5:24827394-24829642 REVERSE LENGTH=530	13	14	6	3
AT1G64980.1	Nucleotide-diphospho-sugar transferases superfamily protein | chr1:24137840-24138619 REVERSE LENGTH=259	0	0	0	1			AT3G24830.1	Ribosomal protein L13 family proteinchr3:9064613-9065871 FORWARD LENGTH=206	13	15	6	2
AT1G64740.1	TUA1 | alpha-1 tubulin | chr1:24050114-24052296 FORWARD LENGTH=450	0	1	0	1			AT2G44120.2	Ribosomal protein L30/L7 family proteinchr2:18249227-18250417 REVERSE LENGTH=247	13	16	6	3
AT1G64350.1	SEH1H | Transducin/WD40 repeat-like superfamily protein | chr1:23881582-23883073 FORWARD LENGTH=326	0	0	0	1			AT5G20010.1;AT5G55190.1;AT5G20020.1;AT5G55080.1	RAN2RAS-related GT	14	10	6	3
AT1G63770.5	Peptidase M1 family protein | chr1:23657791-23664243 REVERSE LENGTH=1013	0	1	0	0			AT4G38740.1;AT2G21130.1	Cyclophilin-like peptidyl-prolyl cis-trans isomerase family proteinchr2:9055619-9056143 REVERSE LENGTH=174	14	13	6	7
AT1G63000.1	NRS/ER, UER1 | nucleotide-rhamnose synthase/epimerase-reductase | chr1:23342510-23343859 FORWARD LENGTH=301	0	1	0	1			AT3G03570.1	Protein of unknown function (DUF3550/UPF0682)chr3:857013-860105 FORWARD LENGTH=607	15	11	6	8
AT1G61250.1	SC3 | secretory carrier 3 | chr1:22586035-22588664 FORWARD LENGTH=289	0	0	0	0			AT4G05420.1	DDB1Adamaged DNA binding protein 1Achr4:2746288-2752663 FORWARD LENGTH=1088	0	5	5	3
AT1G59610.1	ADL3, CF1, DRP2B, DL3 | dynamin-like 3 | chr1:21893413-21900780 FORWARD LENGTH=920	0	0	0	1			AT2G44210.2	Protein of Unknown Function (DUF239)chr2:18280809-18282591 FORWARD LENGTH=445	0	0	5	6
AT1G57860.1	Tr	0	0	0	0			AT1G32990.1	PRPL11plastid ribosomal protein l11chr1:11955827-11957139 FORWARD LENGTH=222	1	3	5	5
AT1G54100.1	ALDH7B4 | aldehyde dehydrogenase 7B4 | chr1:20195435-20198853 REVERSE LENGTH=508	0	2	0	1			AT4G24820.1	26S proteasome, regulatory subunit Rpn7;Proteasome component (PCI) domainchr4:12790471-12792599 REVERSE LENGTH=387	1	0	5	4
AT1G54080.2	UBP1A | oligouridylate-binding protein 1A | chr1:20183923-20186824 REVERSE LENGTH=430	0	1	0	1			AT1G18450.1;AT1G73910.1	ATARP4, ARP4actin-related protein 4chr1:6348199-6351766 FORWARD LENGTH=441	1	2	5	6
AT1G51710.1	UBP7 | ubiquitin-specific protease 7 | chr3:7478166-7482037 REVERSE LENGTH=532	0	1	0	0			AT3G53990.1	Adenine nucleotide alpha hydrolases-like superfamily proteinchr3:19989658-19991019 REVERSE LENGTH=160	1	0	5	1
AT1G48760.1	delta-ADR | delta-adaptin | chr1:18036652-18039261 REVERSE LENGTH=869	0	0	0	0			AT1G47250.1;AT5G42790.1	PAF1, ATPSM30, ARS5proteasome alpha subunit F1chr5:17159270-17160975 REVERSE LENGTH=278	1	0	5	0
AT1G48520.1	GATB | GLU-ADT subunit B | chr1:17940185-17942540 FORWARD LENGTH=550	0	1	0	1			ATMG00090.1	structural constituent of ribosome;protein bindingchrM:25482-28733 REVERSE LENGTH=556	1	2	5	0
AT1G47420.1	SDH5 | succinate dehydrogenase 5 | chr1:17395774-17397176 REVERSE LENGTH=257	0	0	0	0			AT3G47520.1	MDHmalate dehydrogenasechr3:17513657-17514868 FORWARD LENGTH=403	2	2	5	4
AT1G44910.1	ATPRP40A, PRP40A | pre-mRNA-processing protein 40A | chr1:16975930-16982818 FORWARD LENGTH=958	0	0	0	2			AT2G47940.1	DEGP2DEGP protease 2chr2:19618372-19622164 REVERSE LENGTH=607	2	2	5	5
AT1G43670.1	Inositol monophosphatase family protein | chr1:16468184-16470347 FORWARD LENGTH=341	0	0	0	0			AT4G39260.1	CCR1, ATGRP8, GR-RBP8, GRP8cold, circadian rhythm, and RNA binding 1chr4:18274166-18274958 REVERSE LENGTH=169	3	4	5	5
AT1G42960.1	expressed protein localized to the inner membrane of the chloroplast. | chr1:16125863-16127080 FORWARD LENGTH=168	0	0	0	0			AT4G29350.1	PFN2, PRO2, PRF2profilin 2chr4:14450135-14451119 FORWARD LENGTH=131	3	4	5	4
AT1G35780.1	unknown protein; BEST Arabidopsis thaliana protein match is: unknown protein (TAIR:AT1G78150.2); Has 145 Blast hits to 144 proteins in 16 species: Archae - 0; Bacteria - 0; Metazoa - 0; Fungi - 0; Plants - 145; Viruses - 0; Other	0	2	0	1			AT4G16500.1	Cystatin/monellin superfamily proteinchr4:9301530-9301883 REVERSE LENGTH=117	3	4	5	4
AT1G32360.1	Zinc finger (CCCH-type) family protein | chr1:11673325-11675162 FORWARD LENGTH=384	0	2	0	0			AT3G23990.1	HSP60, HSP60-3Bheat shock protein 60chr3:8669013-8672278 FORWARD LENGTH=577	3	4	5	9
AT1G31970.1	STRS1 | DEA(D/H)-box RNA helicase family protein | chr1:11479921-11482707 FORWARD LENGTH=537	0	0	0	0			AT3G14310.1;AT1G53830.1	ATPME3, PME3pectin methylesterase 3chr3:4772214-4775095 REVERSE LENGTH=592	3	5	5	5
AT1G31740.1	BGAL15 | beta-galactosidase 15 | chr1:11365285-11369908 REVERSE LENGTH=786	0	0	0	1			AT1G30630.1;AT2G34840.1	Coatomer epsilon subunitchr1:10858546-10860173 REVERSE LENGTH=292	3	7	5	0
AT1G30820.1	CTP synthase family protein | chr1:10945251-10948825 REVERSE LENGTH=600	0	4	0	0			AT4G22380.1;AT5G20160.2;AT4G12600.2	Ribosomal protein L7Ae/L30e/S12e/Gadd45 family proteinchr5:6804075-6805102 REVERSE LENGTH=160	3	2	5	3
AT1G27595.1	CONTAINS InterPro DOMAIN/s: Symplekin tight junction protein C-terminal (InterPro:IPR022075); BEST Arabidopsis thaliana protein match is: HEAT repeat-containing protein (TAIR:AT5G01400.1); Has 593 Blast hits to 297 proteins in 111	0	3	0	0			AT3G13470.1	TCP-1/cpn60 chaperonin family proteinchr3:4389685-4392624 FORWARD LENGTH=596	3	1	5	1
AT1G27450.3	APT1 | adenine phosphoribosyl transferase 1 | chr1:9532042-9533807 FORWARD LENGTH=284	0	1	0	0			AT1G06680.1;AT2G30790.1	PSBP-1, OEE2, PSII-P, OE23photosystem II subunit P-1chr1:2047940-2049186 FORWARD LENGTH=263	4	3	5	2
AT1G26230.1	TCP-1/cpn60 chaperonin family protein | chr1:9072388-9075272 REVERSE LENGTH=611	0	1	0	0			AT5G65910.1	BSD domain-containing proteinchr5:26361592-26363341 REVERSE LENGTH=432	4	4	5	0
AT1G24706.2	THO2 | THO2 | chr1:8742210-8755250 FORWARD LENGTH=1823	0	1	0	1			AT5G51550.1	EXL3EXORDIUM like 3chr5:20939793-20940806 REVERSE LENGTH=337	4	4	5	2
AT1G22860.1	Vacuolar sorting protein 39 | chr1:8083400-8088867 FORWARD LENGTH=961	0	0	0	1			AT3G10850.1	GLX2-2, GLY2Metallo-hydrolase/oxidoreductase superfamily proteinchr3:3397756-3399522 REVERSE LENGTH=258	4	8	5	3
AT1G22650.1	Plant neutral invertase family protein | chr1:8013529-8015647 REVERSE LENGTH=534	0	0	0	0			AT5G38480.1	GRF3, RCI1general regulatory factor 3chr5:15410277-15411285 FORWARD LENGTH=255	4	9	5	4
AT1G21170.1	SEC5B | Exocyst complex component SEC5 | chr1:7413050-7419411 FORWARD LENGTH=1090	0	1	0	0			AT5G42020.1;contaminant_GR78_MAIZE	BIP, BIP2Heat shock protein 70 (Hsp 70) family proteinchr5:16807697-16810480 REVERSE LENGTH=668	4	2	5	3
AT1G20510.1	OPCL1 | OPC-8:0 CoA ligase1 | chr1:7103645-7105856 REVERSE LENGTH=546	0	2	0	0			ATCG00800.1	structural constituent of ribosomechrC:82826-83482 REVERSE LENGTH=218	4	1	5	5
AT1G20450.1	LTI29, LTI45, ERD10 | Dehydrin family protein | chr1:7088235-7089107 REVERSE LENGTH=260	0	2	0	1			AT5G52920.1;AT1G32440.1	PKP1, PKP-BETA1, PKP2plastidic pyruvate kinase beta subunit 1chr5:21463680-21466612 FORWARD LENGTH=579	5	4	5	2
AT1G20140.1	ASK4, SK4 | SKP1-like 4 | chr1:6986430-6987079 FORWARD LENGTH=163	0	1	0	0			AT2G43750.1;AT3G59760.1	OASB, ACS1, CPACS1, ATCS-BO-acetylserine (thiol) lyase Bchr2:18129604-18132322 REVERSE LENGTH=392	5	4	5	1
AT1G18250.2	ATLP-1 | Pathogenesis-related thaumatin superfamily protein | chr1:6277024-6278005 REVERSE LENGTH=244	0	0	0	0			AT1G27090.1	glycine-rich proteinchr1:9404041-9406098 REVERSE LENGTH=420	5	4	5	3
AT1G17720.1	ATB BETA | Protein phosphatase 2A, regulatory subunit PR55 | chr1:6093949-6098065 REVERSE LENGTH=501	0	1	0	2			AT2G30050.1	transducin family protein / WD-40 repeat family proteinchr2:12825540-12826448 FORWARD LENGTH=302	5	5	5	1
AT1G15280.2	CASC3/Barentsz eIF4AIII binding | chr1:5252538-5256214 FORWARD LENGTH=585	0	0	0	0			AT5G10980.1;AT4G40040.1;AT4G40030.2;AT1G75600.1	Histone superfamily proteinchr4:1	6	5	5	4
AT1G12780.1	UGE1, ATUGE1 | UDP-D-glucose/UDP-D-galactose 4-epimerase 1 | chr1:4356124-4358120 REVERSE LENGTH=351	0	2	0	0			AT2G33800.1	Ribosomal protein S5 family proteinchr2:14300925-14302352 REVERSE LENGTH=303	6	6	5	2
AT1G12240.1	ATBETAFRUCT4, VAC-INV | Glycosyl hydrolases family 32 protein | chr1:4153699-4157457 FORWARD LENGTH=664	0	0	0	0			AT1G09640.1	Translation elongation factor EF1B, gamma chainchr1:3120162-3122152 FORWARD LENGTH=414	6	6	5	5
AT1G10200.1	WLIM1 | GATA type zinc finger transcription factor family protein | chr1:3346677-3347763 REVERSE LENGTH=190	0	1	0	1			AT3G54210.1	Ribosomal protein L17 family proteinchr3:20067672-20068385 REVERSE LENGTH=211	6	8	5	2
AT1G10180.1	BEST Arabidopsis thaliana protein match is: exocyst complex component 84B (TAIR:AT5G49830.1); Has 132 Blast hits to 132 proteins in 25 species: Archae - 0; Bacteria - 0; Metazoa - 7; Fungi - 0; Plants - 117; Viruses - 0; Other Euk	0	0	0	0			AT1G02500.1	SAM1, SAM-1, MAT1, AtSAM1S-adenosylmethionine synthetase 1chr1:519037-520218 FORWARD LENGTH=393	6	8	5	5
AT1G09780.1	Phosphoglycerate mutase, 2,3-bisphosphoglycerate-independent | chr1:3165550-3167812 REVERSE LENGTH=557	0	1	0	0			AT3G02520.1	GRF7, GF14 NUgeneral regulatory factor 7chr3:526800-527915 REVERSE LENGTH=265	6	11	5	7
AT1G09750.1	Eukaryotic aspartyl protease family protein | chr1:3157541-3158960 FORWARD LENGTH=449	0	1	0	1			AT1G78300.1;AT1G26480.1	GRF2, 14-3-3OMEGA, GF14 OMEGAgeneral regulatory factor 2chr1:29461883-29463052 FORWARD LENGTH=259	7	5	5	2
AT1G09020.1	SNF4, ATSNF4 | homolog of yeast sucrose nonfermenting 4 | chr1:2900149-2904212 REVERSE LENGTH=487	0	2	0	1			AT1G56340.1	CRT1, CRT1a, AtCRT1acalreticulin 1achr1:21090059-21092630 REVERSE LENGTH=425	7	5	5	4
AT1G08250.1	PD1, ADT3 | prephenate dehydratase 1 |	0	1	0	0			AT1G76030.1;AT1G20260.1;AT4G38510.5	ATPase, V1 compl	7	6	5	3
AT1G07990.1	SIT4 phosphatase-associated family protein | chr1:2477413-2482898 FORWARD LENGTH=802	0	2	0	0			AT1G11650.2	ATRBP45B, RBP45BRNA-binding (RRM/RBD/RNP motifs) family proteinchr1:3914895-3917941 FORWARD LENGTH=405	7	6	5	6
AT1G05190.1	emb2394 | Ribosomal protein L6 family | chr1:1502515-1503738 REVERSE LENGTH=223	0	0	0	0			AT3G13930.1;AT1G54220.1	Dihydrolipoamide acetyltransferase, long form proteinchr3:4596240-4600143 FORWARD LENGTH=539	7	7	5	3
AT1G04130.1	TPR2, AtTPR2 | Tetratricopeptide repeat (TPR)-like superfamily protein | chr1:1073465-1075374 FORWARD LENGTH=360	0	1	0	0			AT2G05990.1	MOD1, ENR1NAD(P)-binding Rossmann-fold superfamily proteinchr2:2322876-2324867 FORWARD LENGTH=390	7	8	5	7
AT1G02813.1	Protein of unknown function, DUF538 | chr1:620773-621222 FORWARD LENGTH=149	0	0	0	0			AT3G03920.1;AT5G18180.1	H/ACA ribonucleoprotein complex, subunit Gar1/Naf1 proteinchr3:1009123-1010379 REVERSE LENGTH=202	7	9	5	2
AT1G01730.1	unknown protein; FUNCTIONS IN: molecular_function unknown; INVOLVED IN: biological_process unknown; LOCATED IN: chloroplast; EXPRESSED IN: 23 plant structures; EXPRESSED DURING: 13 growth stages; Has 42 Blast hits to 42 proteins i	0	1	0	0			AT3G14100.1;AT1G17370.1	RNA-binding (RRM/RBD/RNP motifs) family proteinchr3:4673027-4675950 FORWARD LENGTH=427	8	5	5	2
AT2G36810.1	ARM repeat superfamily protein | chr2:15425739-15439462 REVERSE LENGTH=1716	1	2	8	2			AT1G24510.1	TCP-1/cpn60 chaperonin family proteinchr1:8685504-8688101 REVERSE LENGTH=535	8	6	5	3
AT5G13530.1	KEG | protein kinases;ubiquitin-protein ligases | chr5:4345618-4354369 FORWARD LENGTH=1625	1	3	7	1			AT1G15930.2	Ribosomal protein L7Ae/L30e/S12e/Gadd45 family proteinchr1:5471702-5472741 FORWARD LENGTH=144	8	7	5	2
AT5G65950.1	FUNCTIONS IN: molecular_function unknown; INVOLVED IN: biological_process unknown; LOCATED IN: cellular_component unknown; EXPRESSED IN: 25 plant structures; EXPRESSED DURING: 15 growth stages; CONTAINS InterPro DOMAIN/s: Protein	1	0	5	5			AT3G26060.2	ATPRX QThioredoxin superfamily proteinchr3:9524807-9526123 FORWARD LENGTH=217	8	11	5	5
AT4G35100.1	PIP3, PIP3A, PIP2;7, SIMIP | plasma membrane intrinsic protein 3 | chr4:16708672-16709958 FORWARD LENGTH=280	1	1	5	2			AT2G42500.1	PP2A-3protein phosphatase 2A-3chr2:17698099-17701226 REVERSE LENGTH=313	8	12	5	6
AT5G01400.1	ESP4 | HEAT repeat-containing protein | chr5:162803-171072 REVERSE LENGTH=1467	1	0	4	3			AT4G08390.1;AT1G77490.1;AT2G18140.1;AT2G18150.1	SAPXstromal ascorbate peroxidasechr4:5314999-5317071 FORWARD LENGTH=372	8	13	5	8
AT4G01400.1	FUNCTIONS IN: molecular_function unknown; INVOLVED IN: biological_process unknown; LOCATED IN: cellular_component unknown; EXPRESSED IN: 24 plant structures; EXPRESSED DURING: 15 growth stages; CONTAINS InterPro DOMAIN/s: COG4 tra	1	1	4	1			AT1G52030.2	MBP2, MBP1.2, F-ATMBPmyrosinase-binding protein 2chr1:19346090-19348282 REVERSE LENGTH=642	8	2	5	8
AT3G56640.1	SEC15A | exocyst complex component sec15A | chr3:20981964-20984336 FORWARD LENGTH=790	1	2	4	4			AT5G49460.1	ACLB-2ATP citrate lyase subunit B 2chr5:20055048-20058195 FORWARD LENGTH=608	9	6	5	4
AT3G12700.1	Eukaryotic aspartyl protease family protein | chr3:4037136-4039043 FORWARD LENGTH=461	1	3	4	1			AT3G50670.1	U1-70K, U1SNRNPU1 small nuclear ribonucleoprotein-70Kchr3:18826476-18829492 REVERSE LENGTH=427	9	7	5	9
AT3G02930.1	Plant protein of unknown function (DUF827) | chr3:655306-658319 FORWARD LENGTH=806	1	6	4	2			AT4G29040.1;AT2G20140.1	AAA-type ATPase family proteinchr2:8692736-8694837 FORWARD LENGTH=443	9	8	5	4
AT5G47820.1	FRA1 | P-loop containing nucleoside triphosphate hydrolases superfamily protein | chr5:19366505-19372229 FORWARD LENGTH=1035	1	1	3	2			AT3G14240.1	Subtilase family proteinchr3:4741637-4743964 REVERSE LENGTH=775	9	8	5	10
AT4G27060.1	TOR1, SPR2, CN | ARM repeat superfamily protein | chr4:13581581-13585070 REVERSE LENGTH=864	1	1	3	1			AT5G54900.1	ATRBP45A, RBP45ARNA-binding protein 45Achr5:22295412-22298126 FORWARD LENGTH=387	9	9	5	0
AT4G20890.1	TUB9 | tubulin beta-9 chain | chr4:11182218-11183840 FORWARD LENGTH=444	1	4	3	4			AT3G25520.1	ATL5, PGY3, OLI5, RPL5Aribosomal protein L5chr3:9269573-9271327 REVERSE LENGTH=301	9	11	5	1
AT4G05180.1	PSBQ, PSBQ-2, PSII-Q | photosystem II subunit Q-2 | chr4:2672093-2673170 REVERSE LENGTH=230	1	2	3	2			AT1G20580.1;AT1G20600.1	Small nuclear ribonucleoprotein family proteinchr1:7128979-7130371 FORWARD LENGTH=131	9	12	5	2
AT3G29075.1	glycine-rich protein | chr3:11051645-11052629 REVERSE LENGTH=294	1	1	3	2			AT5G62270.2	FUNCTIONS IN: molecular_function unknown; INVOLVED IN: biological_process unknown; LOCATED IN: cellular_component unknown; BEST Arabidopsis thaliana protein match is: mucin-related (TAIR:AT2G02880.1).chr5:25012227-25014486 FORW	10	7	5	2
AT3G23780.1	NRPD2B | nuclear RNA polymerase D2B | chr3:6195323-6200204 FORWARD LENGTH=1055	1	3	3	3			ATCG00790.1;AT2G28830.1	RPL16ribosomal protein L16chrC:81189-82652 REVERSE LENGTH=135	10	14	5	8
AT3G11700.1	FLA18 | FASCICLIN-like arabinogalactan protein 18 precursor | chr3:3698992-3700971 FORWARD LENGTH=462	1	3	3	4			AT5G21274.1;AT3G56800.1;AT3G43810.1;AT2G27030.3;AT2G41110.2;AT1G66410.2;AT5G37780.3	CAM7calmodulin 7chr3:15664619-15666355	11	10	5	3
AT2G39770.1	CYT1, VTC1, SOZ1, EMB101, GMP1 | Glucose-1-phosphate adenylyltransferase family protein | chr2:16589401-16590741 FORWARD LENGTH=361	1	3	3	3			AT3G56490.1	HIT3, HINT1HIS triad family protein 3chr3:20941532-20943129 FORWARD LENGTH=147	11	11	5	4
AT2G36390.1	SBE2.1, BE3 | starch branching enzyme 2.1 | chr2:15264283-15269940 FORWARD LENGTH=858	1	0	3	2			AT3G11630.1	Thioredoxin superfamily proteinchr3:3672189-3673937 FORWARD LENGTH=266	13	10	5	3
AT2G22250.2	ATAAT, AAT, MEE17 | aspartate aminotransferase | chr2:9458011-9460297 REVERSE LENGTH=475	1	3	3	3			AT5G48900.1;AT4G13710.1	Pectin lyase-like superfamily proteinchr5:19825240-19828909 FORWARD LENGTH=417	13	19	5	12
AT1G56110.1	NOP56-like pre RNA processing ribonucleoprotein | chr3:4091678-4093921 FORWARD LENGTH=499	1	0	3	3			AT5G60790.1	ATGCN1, GCN1ABC transporter family proteinchr5:24453760-24455767 REVERSE LENGTH=595	14	6	5	6
AT1G49040.1	SCD1 | stomatal cytokinesis defective / SCD1 protein (SCD1) | chr1:18139419-18148826 REVERSE LENGTH=1187	1	1	3	4			AT3G25920.1	RPL15ribosomal protein L15chr3:9491268-9492558 REVERSE LENGTH=277	15	11	5	6
AT1G20970.1	FUNCTIONS IN: molecular_function unknown; INVOLVED IN: biological_process unknown; LOCATED IN: plasma membrane, vacuole; EXPRESSED IN: guard cell, cultured cell; BEST Arabidopsis thaliana protein match is: proton pump interactor 1	1	0	3	3			ATCG00160.1	RPS2ribosomal protein S2chrC:15013-15723 REVERSE LENGTH=236	15	12	5	4
AT1G06570.1	PDS1, HPD | phytoene desaturation 1 | chr1:2012015-2013543 REVERSE LENGTH=473	1	7	3	2			AT3G04920.1	Ribosomal protein S24e family proteinchr3:1360989-1362065 FORWARD LENGTH=133	15	15	5	2
ATCG00670.1	CLPP1, PCLPP | plastid-encoded CLP P | chrC:69910-71882 REVERSE LENGTH=196	1	2	2	2			AT1G36160.1;AT1G36180.1	ACC1, AT-ACC1, EMB22, GK, PAS3acetyl-CoA carboxylase 1chr1:13534196-13543773 FORWARD LENGTH=2254	0	3	4	7
ATCG00190.1	RPOB | RNA polymerase subunit beta | chrC:23111-26329 REVERSE LENGTH=1072	1	1	2	1			AT4G15900.1;AT3G16650.1	PRL1pleiotropic regulatory locus 1chr4:9023775-9027443 FORWARD LENGTH=486	0	4	4	0
AT5G64040.2	PSAN | photosystem I reaction center subunit PSI-N, chloroplast, putative / PSI-N, putative (PSAN) | chr5:25628690-25629409 REVERSE LENGTH=181	1	2	2	1			AT3G46970.1	ATPHS2, PHS2alpha-glucan phosphorylase 2chr3:17301625-17306111 REVERSE LENGTH=841	0	0	4	7
AT5G62410.1	SMC2, TTN3, ATCAP-E1, ATSMC4 | structural maintenance of chromosomes 2 | chr5:25056308-25062436 FORWARD LENGTH=1175	1	1	2	1			AT1G62020.1	Coatomer, alpha subunitchr1:22919814-22923728 FORWARD LENGTH=1216	0	0	4	2
AT5G62230.1	ERL2 | ERECTA-like 2 | chr5:2227787-2233232 REVERSE LENGTH=967	1	1	2	1			AT5G37510.2	EMB1467, CI76NADH-ubiquinone dehydrogenase, mitochondrial, putativechr5:14897490-14900447 FORWARD LENGTH=748	0	0	4	2
AT5G61060.2	HDA05 | histone deacetylase 5 | chr5:24567137-24570917 REVERSE LENGTH=664	1	0	2	0			AT3G51000.1	alpha/beta-Hydrolases superfamily proteinchr3:18945258-18946499 REVERSE LENGTH=323	1	3	4	2
AT5G60980.2	Nuclear transport factor 2 (NTF2) family protein with RNA binding (RRM-RBD-RNP motifs) domain | chr5:24543988-24546027 FORWARD LENGTH=460	1	1	2	2			AT3G19760.1;AT1G51380.1	EIF4A-IIIeukaryotic initiation factor 4A-IIIchr3:6863790-6866242 FORWARD LENGTH=408	1	3	4	1
AT5G59880.1	ADF3 | actin depolymerizing factor 3 | chr5:24120382-24121628 FORWARD LENGTH=139	1	5	2	2			AT4G10480.1	Nascent polypeptide-associated complex (NAC), alpha subunit family proteinchr4:6478089-6479079 REVERSE LENGTH=212	1	4	4	1
AT5G55730.1	FLA1 | FASCICLIN-like arabinogalactan 1 | chr5:22558375-22560392 REVERSE LENGTH=424	1	3	2	2			AT1G27970.2	NTF2Bnuclear transport factor 2Bchr1:9746921-9748306 FORWARD LENGTH=134	1	4	4	1
AT5G55070.1	Dihydrolipoamide succinyltransferase | chr5:22347637-22350409 FORWARD LENGTH=464	1	1	2	2			AT1G68010.2	HPRhydroxypyruvate reductasechr1:25493418-25495720 FORWARD LENGTH=387	1	1	4	5
AT5G54660.1	HSP20-like chaperones superfamily protein | chr5:22203950-22204986 FORWARD LENGTH=192	1	1	2	1			AT5G13510.1	Ribosomal protein L10 family proteinchr5:4341294-4341956 FORWARD LENGTH=220	1	2	4	1
AT5G36230.1	ARM repeat superfamily protein | chr5:14273519-14276773 FORWARD LENGTH=411	1	0	2	1			AT4G30930.1	NFD1Ribosomal protein L21chr4:15050170-15051630 REVERSE LENGTH=270	1	1	4	0
AT5G18820.1	EMB3007 | TCP-1/cpn60 chaperonin family protein | chr5:6271549-6274153 FORWARD LENGTH=575	1	2	2	2			AT5G22650.1	HD2B, HDT02, HDT2, ATHD2B, HDA4, HD2, ATHD2histone deacetylase 2Bchr5:7534120-7536054 FORWARD LENGTH=306	1	0	4	2
AT5G16450.1	Ribonuclease E inhibitor RraA/Dimethylmenaquinone methyltransferase | chr5:5374357-5375342 FORWARD LENGTH=166	1	2	2	2			AT5G28900.1;AT5G28850.2	Calcium-binding EF-hand family proteinchr5:10877360-10881278 REVERSE LENGTH=536	2	2	4	4
AT5G15530.1	BCCP2, CAC1-B | biotin carboxyl carrier protein 2 | chr5:5038955-5040437 FORWARD LENGTH=255	1	2	2	1			AT4G36690.1	ATU2AF65AU2 snRNP auxilliary factor, large subunit, splicing factorchr4:17294139-17297609 REVERSE LENGTH=573	2	4	4	2
AT5G02960.1	Ribosomal protein S12/S23 family protein | chr3:2969197-2970291 REVERSE LENGTH=142	1	1	2	0			AT4G13850.1	ATGRP2, GR-RBP2, GRP2glycine-rich RNA-binding protein 2chr4:8021314-8022065 FORWARD LENGTH=158	2	4	4	0
AT4G34740.1	ATASE2, CIA1, ATPURF2, ASE2 | GLN phosphoribosyl pyrophosphate amidotransferase 2 | chr4:16574894-16576579 REVERSE LENGTH=561	1	2	2	1			AT2G37220.1	RNA-binding (RRM/RBD/RNP motifs) family proteinchr2:15634980-15636331 REVERSE LENGTH=289	2	5	4	0
AT4G31700.1	RPS6, RPS6A | ribosomal protein S6 | chr4:15346306-15347714 REVERSE LENGTH=250	1	2	2	1			AT1G75350.1	emb2184Ribosomal protein L31chr1:28272163-28272687 FORWARD LENGTH=144	2	5	4	2
AT4G25630.1	FIB1, FBR1, ATFIB1, ATFBR1, SKIP7 | fibrillarin 1 | chr5:21294290-21296509 FORWARD LENGTH=308	1	1	2	1			AT5G02050.1	Mitochondrial glycoprotein family proteinchr5:403239-404244 REVERSE LENGTH=267	2	6	4	5
AT4G23540.1	ARM repeat superfamily protein | chr4:12280547-12286420 REVERSE LENGTH=1131	1	2	2	2			AT2G40290.1	Eukaryotic translation initiation factor 2 subunit 1chr2:16829030-16830889 REVERSE LENGTH=344	2	1	4	0
AT4G08940.1	Ubiquitin carboxyl-terminal hydrolase family protein | chr4:5730986-5732173 REVERSE LENGTH=395	1	1	2	1			AT4G22670.1	AtHip1, HIP1, TPR11HSP70-interacting protein 1chr4:11918236-11920671 FORWARD LENGTH=441	2	2	4	1
AT3G60040.1	F-box family protein | chr3:22175937-22179728 REVERSE LENGTH=838	1	2	2	2			AT1G77180.1 SKIP	SKIPchromatin protein familychr1:28999791-29001632 REVERSE LENGTH=613	2	1	4	1
AT3G49010.1	ATBBC1, BBC1, RSU2 | breast basic conserved 1 | chr3:18166971-18168047 REVERSE LENGTH=206	1	3	2	3			AT3G52880.2	ATMDAR1, MDAR1monodehydroascorbate reductase 1chr3:19601477-19604366 REVERSE LENGTH=466	2	2	4	1
AT3G27050.1	unknown protein; Has 43 Blast hits to 43 proteins in 17 species: Archae - 0; Bacteria - 0; Metazoa - 0; Fungi - 0; Plants - 40; Viruses - 0; Other Eukaryotes - 3 (source: NCBI BLink). | chr3:9978286-9979636 REVERSE LENGTH=182	1	1	2	0			ATCG00540.1	PETAphotosynthetic electron transfer AchrC:61657-62619 FORWARD LENGTH=320	2	2	4	0
AT3G08780.1	unknown protein; FUNCTIONS IN: molecular_function unknown; INVOLVED IN: biological_process unknown; LOCATED IN: cellular_component unknown; EXPRESSED IN: male gametophyte, cultured cell; EXPRESSED DURING: L mature pollen stage, M	1	2	2	2			AT5G55070.1;AT4G26910.1	Dihydrolipoamide succinyltransferasechr5:22347637-22350409 FORWARD LENGTH=464	2	2	4	4
AT3G06530.2	ARM repeat superfamily protein | chr3:2022596-2033637 FORWARD LENGTH=2199	1	1	2	0			AT3G12110.1;AT2G42170.1	ACT11actin-11chr3:3858116-3859609 FORWARD LENGTH=377	2	2	4	1
AT3G05000.1	Transport protein particle (TRAPP) component | chr3:1387444-1388697 REVERSE LENGTH=173	1	1	2	2			AT3G59480.1	pfkB-like carbohydrate kinase family proteinchr3:21983103-21984440 FORWARD LENGTH=326	2	2	4	1
AT3G01310.1	Phosphoglycerate mutase-like family protein | chr3:94343-101603 REVERSE LENGTH=1056	1	3	2	2			AT3G11964.1	RNA binding;RNA bindingchr3:3793957-3806626 REVERSE LENGTH=1896	3	3	4	1
AT2G38360.1	PRA1.B4 | prenylated RAB acceptor 1.B4 | chr2:16069840-16070502 REVERSE LENGTH=220	1	1	2	1			AT3G61240.1	DEA(D/H)-box RNA helicase family proteinchr3:22666590-22669154 FORWARD LENGTH=498	3	4	4	7
AT2G33740.2	CUTA | Nitrogen regulatory PII-like, alpha/beta | chr2:14269590-14271523 FORWARD LENGTH=182	1	1	2	1			AT4G29340.1	PRF4profilin 4chr4:14447718-14448467 FORWARD LENGTH=134	3	8	4	1
AT2G28470.1	BGAL8 | beta-galactosidase 8 | chr2:12169047-12173164 REVERSE LENGTH=852	1	0	2	3			AT2G13540.1	ENS, ABH1, CBP80, ATCBP80ARM repeat superfamily proteinchr2:5637053-5642813 FORWARD LENGTH=848	3	1	4	0
AT2G03150.1	emb1579 | ATP/GTP-binding protein family | chr2:952313-959004 FORWARD LENGTH=1340	1	3	2	4			AT1G20200.1	EMB2719, HAP15PAM domain (PCI/PINT associated module) proteinchr1:7001409-7004154 REVERSE LENGTH=488	3	2	4	3
AT1G76260.1	DWA2 | DWD (DDB1-binding WD40 protein) hypersensitive to ABA 2 | chr1:28610363-28612998 FORWARD LENGTH=350	1	0	2	2			AT2G19730.1	Ribosomal L28e protein familychr2:8511752-8512995 FORWARD LENGTH=143	3	2	4	2
AT1G56360.1	PAP6, ATPAP6 | purple acid phosphatase 6 | chr1:21098603-21100842 REVERSE LENGTH=466	1	1	2	5			AT3G16780.1	Ribosomal protein L19e family proteinchr3:5708982-5710249 FORWARD LENGTH=209	3	2	4	1
AT1G54630.1	ACP2 | acyl carrier protein 2 | chr1:20389572-20390770 FORWARD LENGTH=136	1	3	2	1			AT3G16080.1;AT1G52300.1;AT1G15250.1	Zi	4	4	4	4
AT1G48850.1	EMB1144 | chorismate synthase, putative / 5-enolpyruvylshikimate-3-phosphate phospholyase, putative | chr1:18065154-18067956 REVERSE LENGTH=436	1	2	2	3			AT3G11830.1	TCP-1/cpn60 chaperonin family proteinchr3:3732734-3736156 FORWARD LENGTH=557	4	4	4	7
AT1G24180.1	IAR4 | Thiamin diphosphate-binding fold (THDP-binding) superfamily protein | chr1:8560777-8563382 REVERSE LENGTH=393	1	3	2	0			AT2G41530.1	ATSFGH, SFGHS-formylglutathione hydrolasechr2:17323656-17325430 REVERSE LENGTH=284	4	4	4	1
AT1G18540.1	Ribosomal protein L6 family protein | chr1:6377448-6378548 REVERSE LENGTH=233	1	3	2	2			AT3G57610.1	ADSSadenylosuccinate synthasechr3:21334519-21336603 REVERSE LENGTH=490	4	6	4	1
AT1G15370.1	SNARE-like superfamily protein | chr1:5287135-5288375 FORWARD LENGTH=147	1	2	2	2			AT3G51240.1	F3H, TT6, F3Hflavanone 3-hydroxylasechr3:19025409-19026658 FORWARD LENGTH=358	4	6	4	3
AT1G10890.1	unknown protein; FUNCTIONS IN: molecular_function unknown; INVOLVED IN: biological_process unknown; LOCATED IN: chloroplast; EXPRESSED IN: petal, flower, leaf; EXPRESSED DURING: LP.04 four leaves visible, 4 anthesis, petal differe	1	1	2	0			AT2G13360.1	AGT, AGT1, SGATalanine:glyoxylate aminotransferasechr2:5539417-5540902 REVERSE LENGTH=401	4	6	4	0
ATCG00650.1	RPS18 | ribosomal protein S18 | chrC:67917-68222 FORWARD LENGTH=101	1	1	1	1			AT5G02870.1	Ribosomal protein L4/L1 familychr5:657830-659526 FORWARD LENGTH=407	4	8	4	2
ATCG00470.1	ATPE | ATP synthase epsilon chain | chrC:52265-52663 REVERSE LENGTH=132	1	0	1	1			AT3G62840.1;AT2G47640.1	Small nuclear ribonucleoprotein family proteinchr2:19537393-19538431 FORWARD LENGTH=109	4	9	4	1
AT5G63670.1	SPT42 | SPT4 homolog 2 | chr5:25488012-25489247 FORWARD LENGTH=116	1	3	1	0			AT1G35720.1	ANNAT1, OXY5, ATOXY5annexin 1chr1:13225304-13226939 FORWARD LENGTH=317	4	1	4	3
AT5G63570.1	GSA1 | glutamate-1-semialdehyde-2,1-aminomutase | chr5:25451957-25453620 FORWARD LENGTH=474	1	1	1	1			AT5G52840.1	NADH-ubiquinone oxidoreductase-relatedchr5:21413718-21414794 FORWARD LENGTH=169	4	2	4	2
AT5G62670.1	AHA8, HA8 | H(+)-ATPase 8 |	1	1	1	1			AT2G23930.1;AT3G11500.1	Small nuclear ribonucleoprotein family proteinchr3:3621626-3622474 REVERSE LENGTH=79	5	3	4	2
AT5G60210.1	RIP5 | ROP interactive partner 5 | chr5:24243529-24245889 REVERSE LENGTH=564	1	2	1	1			AT5G08640.1	FLS, ATFLS1, FLS1flavonol synthase 1chr5:2804009-2805175 FORWARD LENGTH=336	5	4	4	5
AT5G58590.1	RANBP1 | RAN binding protein 1 | chr5:23680319-23681714 REVERSE LENGTH=219	1	2	1	0			AT4G34110.1;AT2G15500.1	PAB2, PABP2, ATPAB2poly(A) binding protein 2chr4:16336732-16339892 FORWARD LENGTH=629	5	4	4	0
AT5G58030.1	Transport protein particle (TRAPP) component | chr5:23487021-23488483 REVERSE LENGTH=195	1	3	1	0			AT1G71220.2	EBS1UDP-glucose:glycoprotein glucosyltransferases;transferases, transferring hexosyl groups;transferases, transferring glycosyl groupschr1:26841664-26851730 FORWARD LENGTH=1614	5	5	4	7
AT5G56710.1	Ribosomal prot	1	1	1	0			AT4G31180.1	Class II aminoacyl-tRNA and biotin synthetases superfamily proteinchr4:15156696-15159362 FORWARD LENGTH=558	5	7	4	2
AT5G55660.1	DEK domain-containing chromatin associated protein | chr5:22539375-22543142 FORWARD LENGTH=778	1	1	1	3			AT4G03120.1	C2H2 and C2HC zinc fingers superfamily proteinchr4:1385747-1387331 FORWARD LENGTH=207	5	7	4	2
AT5G55560.1	Protein kinase superfamily protein | chr5:22506477-22507757 REVERSE LENGTH=314	1	1	1	1			AT4G39200.1;AT4G34555.1;AT2G16360.1	Ribosomal protei	5	8	4	3
AT5G53350.1	CLPX | CLP protease regulatory subunit X | chr5:21644060-21647503 FORWARD LENGTH=579	1	1	1	1			AT1G53240.1;AT3G15020.1	mMDH2Lactate/malate dehydrogenase family proteinchr3:5056139-5057941 FORWARD LENGTH=341	5	8	4	4
AT5G49980.1	AFB5 | auxin F-box protein 5 | chr5:20334420-20336531 REVERSE LENGTH=619	1	0	1	0			AT5G47930.1	Zinc-binding ribosomal protein family proteinchr5:19406423-19407329 REVERSE LENGTH=84	5	2	4	2
AT5G48650.1	Nuclear transport factor 2 (NTF2) family protein with RNA binding (RRM-RBD-RNP motifs) domain | chr5:19727279-19729533 FORWARD LENGTH=458	1	0	1	1			AT4G01370.1;AT1G01560.2;AT2G46070.1	ATMPK4, MPK4MAP kinase 4chr4:567219-568889 FORWARD LENGTH=376	5	2	4	6
AT5G40870.1	UKL2 | uridine kinase-like 2 | chr3:10039504-10042917 REVERSE LENGTH=483	1	1	1	1			AT5G23540.1	Mov34/MPN/PAD-1 family proteinchr5:7937772-7939339 FORWARD LENGTH=308	5	1	4	4
AT5G40580.1	PBB2 | 20S proteasome beta subunit PBB2 | chr5:16248511-16250451 REVERSE LENGTH=274	1	1	1	1			AT4G18480.1;AT5G45930.1	CHLI2, CHL I2, CHLI-2magnesium chelatase i2chr5:186	6	4	4	0
AT5G28500.1	unknown protein; FUNCTIONS IN: molecular_function unknown; INVOLVED IN: biological_process unknown; LOCATED IN: chloroplast stroma, chloroplast; EXPRESSED IN: 23 plant structures; EXPRESSED DURING: 13 growth stages; BEST Arabidops	1	2	1	3			AT2G16600.1;AT3G56070.1	ROC3rotamase CYP 3chr2:7200862-7201383 FORWARD LENGTH=173	6	4	4	1
AT5G28050.2	Cytidine/deoxycytidylate deaminase family protein | chr5:10044209-10045484 REVERSE LENGTH=204	1	2	1	2			AT4G17190.1	FPS2farnesyl diphosphate synthase 2chr4:9648743-9650865 REVERSE LENGTH=342	6	5	4	1
AT5G26830.1	Threonyl-tRNA synthetase | chr5:9437351-9441568 FORWARD LENGTH=709	1	5	1	1			AT2G29320.1	NAD(P)-binding Rossmann-fold superfamily proteinchr2:12592180-12593377 FORWARD LENGTH=269	6	5	4	3
AT5G25270.1	Ubiquitin-like superfamily protein | chr5:8757577-8762002 REVERSE LENGTH=658	1	1	1	1			AT4G34670.1	Ribosomal protein S3Aechr4:16548724-16550222 FORWARD LENGTH=262	6	6	4	2
AT5G25150.1	TAF5 | TBP-associated factor 5 | chr5:8677117-8682058 FORWARD LENGTH=669	1	2	1	0			AT5G47700.1	60S acidic ribosomal protein familychr5:19328019-19328724 REVERSE LENGTH=113	6	9	4	5
AT5G24840.1	tRNA (guanine-N-7) methyltransferase | chr5:8533897-8534652 REVERSE LENGTH=251	1	1	1	0			AT2G43550.1	Scorpion toxin-like knottin superfamily proteinchr2:18073263-18073651 FORWARD LENGTH=103	6	9	4	3
AT5G20570.2	ROC1, RBX1, HRT1, ATRBX1 | RING-box 1 | chr5:6956905-6958221 REVERSE LENGTH=142	1	2	1	2			ATCG01060.1	PSACiron-sulfur cluster binding;electron carriers;4 iron, 4 sulfur cluster bindingchrC:117318-117563 REVERSE LENGTH=81	7	5	4	4
AT5G20000.1	AAA-type ATPase family protein | chr5:6756915-6759550 FORWARD LENGTH=419	1	1	1	1			AT2G23350.1;AT1G22760.1	PAB4, PABP4poly(A) binding protein 4chr2:9943209-9946041 FORWARD LENGTH=662	7	6	4	4
AT5G15970.1	KIN2, COR6.6 | stress-responsive protein (KIN2) / stress-induced protein (KIN2) / cold-responsive protein (COR6.6) / cold-regulated protein (COR6.6) | chr5:5211966-5212441 FORWARD LENGTH=66	1	1	1	0			AT5G24770.1	VSP2, ATVSP2vegetative storage protein 2chr5:8500713-8501844 REVERSE LENGTH=265	7	8	4	5
AT5G14540.1	Protein of unknown function (DUF1421) | chr5:4687333-4689624 REVERSE LENGTH=547	1	0	1	0			AT5G11520.1	ASP3, YLS4aspartate aminotransferase 3chr5:3685257-3687721 REVERSE LENGTH=449	7	9	4	3
AT5G12040.1	Nitrilase/cyanide hydratase and apolipoprotein N-acyltransferase family protein | chr5:3885162-3887772 FORWARD LENGTH=369	1	0	1	0			AT3G22960.1	PKP1, PKP-ALPHAPyruvate kinase family proteinchr3:8139369-8141771 FORWARD LENGTH=596	7	9	4	3
AT5G10170.1	ATMIPS2, MIPS2, ATIPS2 | myo-inositol-1-phosphate synthase 2 | chr2:9451901-9453938 REVERSE LENGTH=510;AT4G39800.1	1	1	1	1			AT4G11175.1	Nucleic acid-binding, OB-fold-like proteinchr4:6818162-6818806 FORWARD LENGTH=141	7	2	4	3
AT5G07350.2	Tudor1, AtTudor1, TSN1 | TUDOR-SN protein 1 | chr5:2320021-2324892 REVERSE LENGTH=1007	1	1	1	0			AT1G03130.1;AT4G02770.1	PSAD-1photosystem I subunit D-1chr4:1229247-1229873 REVERSE LENGTH=208	8	4	4	0
AT5G05980.1	ATDFD, DFD, FPGS3 | DHFS-FPGS homolog D | chr3:20636785-20639395 FORWARD LENGTH=492	1	1	1	2			AT2G44060.1	Late embryogenesis abundant protein, group 2chr2:18226922-18227988 FORWARD LENGTH=325	8	6	4	4
AT5G04130.1	GYRB1 | DNA GYRASE B1 | chr3:3173805-3179756 REVERSE LENGTH=772	1	2	1	2			AT1G08830.1;AT5G18100.1	CSD1copper/zinc superoxide dismutase 1chr1:2827700-2829053 FORWARD LENGTH=152	8	8	4	3
AT5G02880.1	UPL4 | ubiquitin-protein ligase 4 | chr5:662643-668847 FORWARD LENGTH=1502	1	0	1	1			ATCG00810.1	RPL22ribosomal protein L22chrC:83467-83949 REVERSE LENGTH=160	8	11	4	3
AT4G38760.1	Protein of unknown function (DUF3414) | chr4:18085033-18096166 REVERSE LENGTH=1965	1	1	1	2			AT4G01310.1	Ribosomal L5P family proteinchr4:544166-545480 REVERSE LENGTH=262	9	5	4	6
AT4G32930.2	unknown protein; FUNCTIONS IN: molecular_function unknown; INVOLVED IN: biological_process unknown; LOCATED IN: cellular_component unknown; EXPRESSED IN: 22 plant structures; EXPRESSED DURING: 13 growth stages; CONTAINS InterPro D	1	2	1	0			AT2G47730.1;AT2G02930.1	ATGSTF8, ATGSTF5, GST6, GSTF8glutathione S-transferase phi 8chr2:19558213-19559266 FORWARD LENGTH=263	9	5	4	4
AT4G31770.1	ATDBR1, DBR1 | debranching enzyme 1 | chr4:15370296-15372422 REVERSE LENGTH=418	1	1	1	0			AT5G16440.1	IPP1isopentenyl diphosphate isomerase 1chr5:5371765-5373575 FORWARD LENGTH=291	10	9	4	4
AT4G31120.1	SKB1, ATPRMT5 | SHK1 binding protein 1 | chr4:15132185-15136568 REVERSE LENGTH=642	1	3	1	2			AT5G14240.1	Thioredoxin superfamily proteinchr5:4596223-4597568 REVERSE LENGTH=256	11	8	4	2
AT4G30200.2	VEL1, VIL2 | vernalization5/VIN3-like | chr4:14786852-14790070 REVERSE LENGTH=714	1	1	1	1			AT2G28190.1	CSD2, CZSOD2copper/zinc superoxide dismutase 2chr2:12014548-12016303 FORWARD LENGTH=216	12	14	4	5
AT4G29380.1	protein kinase family protein / WD-40 repeat family protein | chr4:14458822-14464692 FORWARD LENGTH=1494	1	1	1	0			AT5G06850.1;AT5G12970.1;AT3G57880.1;AT4G20080.1;AT1G51570.1;AT4G00700.1;AT1G22610.1	C2 calcium/lipid-binding plant phosphoribosyltransferase family proteinchr5:2127200-2129584 REVERSE LENGTH=794	13	19	4	9
AT4G25340.1	FKBP53, ATFKBP53 | FK506 BINDING PROTEIN 53 | chr4:12959657-12962632 REVERSE LENGTH=477	1	0	1	0			AT1G33140.1;AT1G33120.1	Ribosomal protein L6 familychr1:12010986-12012223 FORWARD LENGTH=194	14	12	4	4
AT4G23170.1	CRK8 | cysteine-rich RLK (RECEPTOR-like protein kinase) 8 | chr4:12129485-12134086 FORWARD LENGTH=1262	1	1	1	2			AT4G27000.1	ATRBP45CRNA-binding (RRM/RBD/RNP motifs) family proteinchr4:13554983-13557763 REVERSE LENGTH=415	16	12	4	5
AT4G21660.2	proline-rich spliceosome-associated (PSP) family protein | chr4:11506259-11509772 REVERSE LENGTH=598	1	1	1	0			AT2G04280.1;AT4G12700.1	unknown protein; FUNCTIONS IN: molecular_function unknown; INVOLVED IN: biological_process unknown; EXPRESSED IN: 24 plant structures; EXPRESSED DURING: 13 growth stages; BEST Arabidopsis thaliana protein match is: unknown protein	19	17	4	3
AT4G19210.1	ATRLI2, RLI2 | RNAse l inhibitor protein 2 | chr4:10501906-10504776 FORWARD LENGTH=605	1	2	1	1			ATCG00170.1	RPOC2DNA-directed RNA polymerase family proteinchrC:15938-20068 REVERSE LENGTH=1376	0	0	3	1
AT4G16265.1	NRPB9B, NRPD9B, NRPE9B | RNA polymerases M/15 Kd subunit | chr4:9202529-9203975 REVERSE LENGTH=114	1	0	1	1			ATCG00190.1	RPOBRNA polymerase subunit betachrC:23111-26329 REVERSE LENGTH=1072	0	0	3	2
AT4G15950.1	NRPD4, NRPE4, RDM2 | RNA polymerase II, Rpb4, core protein | chr4:9040743-9041994 FORWARD LENGTH=205	1	0	1	0			AT5G48480.1	Lactoylglutathione lyase / glyoxalase I family proteinchr5:19644814-19645658 FORWARD LENGTH=166	0	1	3	3
AT4G14890.1	FdC2 | 2Fe-2S ferredoxin-like superfamily protein | chr4:8520887-8521351 FORWARD LENGTH=154	1	1	1	1			AT4G14880.1	OASA1, OLD3, CYTACS1O-acetylserine (thiol) lyase (OAS-TL) isoform A1chr4:8518209-8520050 REVERSE LENGTH=322	0	3	3	0
AT4G10300.1	RmlC-like cupins superfamily protein | chr4:6384564-6385946 FORWARD LENGTH=134	1	0	1	0			AT5G15090.1	VDAC3, ATVDAC3voltage dependent anion channel 3chr5:4889641-4891389 REVERSE LENGTH=274	0	0	3	0
AT4G05530.1	IBR1, SDRA | indole-3-butyric acid response 1 | chr4:2816462-2818074 FORWARD LENGTH=254	1	2	1	3			AT1G10670.3;AT1G09430.1;AT1G60810.1	ACLA-3ATP-citrate lyase A-3chr1:3042135-3044978 FORWARD LENGTH=424	0	0	3	1
AT4G04840.1	ATMSRB6, MSRB6 | methionine sulfoxide reductase B6 | chr4:2449659-2451302 FORWARD LENGTH=153	1	1	1	1			AT3G52960.1	Thioredoxin superfamily proteinchr3:19639699-19640403 FORWARD LENGTH=234	0	1	3	1
AT4G04640.1	ATPC1 | ATPase, F1 complex, gamma subunit protein | chr4:2350761-2351882 REVERSE LENGTH=373	1	3	1	2			AT5G20830.1	SUS1, ASUS1, atsus1sucrose synthase 1chr5:7050599-7054032 REVERSE LENGTH=808	0	0	3	3
AT4G02450.1	HSP20-like chaperones superfamily protein | chr4:1073987-1075765 REVERSE LENGTH=241	1	1	1	1			AT2G40300.1	ATFER4, FER4ferritin 4chr2:16831501-16833214 REVERSE LENGTH=259	0	0	3	1
AT4G01150.1	unknown protein; FUNCTIONS IN: molecular_function unknown; INVOLVED IN: biological_process unknown; LOCATED IN: thylakoid, chloroplast thylakoid membrane, chloroplast, plastoglobule, chloroplast envelope; EXPRESSED IN: 23 plant st	1	0	1	0			AT4G31300.2	PBA1N-terminal nucleophile aminohydrolases (Ntn hydrolases) superfamily proteinchr4:15188927-15190935 FORWARD LENGTH=234	0	0	3	0
AT4G00570.1	NAD-ME2 | NAD-dependent malic enzyme 2 | chr4:242817-246522 REVERSE LENGTH=607	1	2	1	1			AT1G74920.1	ALDH10A8aldehyde dehydrogenase 10A8chr1:28139175-28142573 REVERSE LENGTH=501	0	1	3	0
AT3G63250.1	HMT-2, ATHMT-2, HMT2 | homocysteine methyltransferase 2 | chr3:23370575-23372587 REVERSE LENGTH=333	1	1	1	2			AT3G07390.1	AIR12auxin-responsive family proteinchr3:2365452-2366273 FORWARD LENGTH=273	0	1	3	2
AT3G55750.1	Ribosomal pr	1	0	1	1			AT4G27440.1;AT5G54190.1	PORAprotochlorophyllide oxidoreductase Achr5:21991183-21992773 REVERSE LENGTH=405	0	2	3	0
AT3G54050.1	HCEF1 | high cyclic electron flow 1 | chr3:20016951-20018527 FORWARD LENGTH=417	1	1	1	2			AT3G16240.1	DELTA-TIP, TIP2;1, DELTA-TIP1, AQP1, ATTIP2;1delta tonoplast integral proteinchr3:5505534-5506788 FORWARD LENGTH=250	0	0	3	0
AT3G53740.2	Ribosomal protein L36e family protein | chr2:15774410-15775203 REVERSE LENGTH=113	1	0	1	3			AT1G61520.1	LHCA3photosystem I light harvesting complex gene 3chr1:22700152-22701149 FORWARD LENGTH=273	0	0	3	0
AT3G48870.1	ATCLPC, ATHSP93-III, HSP93-III | Clp ATPase | chr3:18122363-18126008 REVERSE LENGTH=952	1	4	1	0			AT1G29370.1;AT1G29350.1	Kinase-related protein of unknown function (DUF1296)chr1:10268761-10273613 REVERSE LENGTH=831	0	1	3	1
AT3G48860.2	unknown protein; INVOLVED IN: biological_process unknown; LOCATED IN: plasma membrane; EXPRESSED IN: 22 plant structures; EXPRESSED DURING: 13 growth stages; BEST Arabidopsis thaliana protein match is: unknown protein (TAIR:AT5G23	1	1	1	1			AT1G47420.1	SDH5succinate dehydrogenase 5chr1:17395774-17397176 REVERSE LENGTH=257	0	1	3	2
AT3G46940.1	DUT1 | DUTP-PYROPHOSPHATASE-LIKE 1 | chr3:17288367-17288867 REVERSE LENGTH=166	1	3	1	0			AT5G62670.1;AT3G47950.1	AHA4, HA4H(+)-ATPase 4chr3:17693015-17697801 FORWARD LENGTH=960	0	1	3	1
AT3G25660.1	Amidase family protein | chr3:9339640-9342044 REVERSE LENGTH=537	1	1	1	1			AT2G47400.1	CP12-1, CP12CP12 domain-containing protein 1chr2:19446889-19447263 FORWARD LENGTH=124	0	2	3	0
AT3G24870.1	Helicase/SANT-associated, DNA binding protein | chr3:9086457-9095537 REVERSE LENGTH=1957	1	0	1	1			AT1G22920.1;AT1G71230.1	CSN5B, CSN5, AJH2COP9-signalosome 5Bchr1:26852560-26854255 FORWARD LENGTH=358	0	0	3	1
AT3G22230.1	Ribosomal L27e protein family | chr2:13678945-13679352 FORWARD LENGTH=135	1	1	1	1			AT2G24200.1;AT4G30910.1;AT4G30920.1	Cytosol aminop	0	0	3	0
AT3G16980.1	NRPB9A, NRPD9A, NRPE9A | RNA polymerases M/15 Kd subunit | chr3:5794526-5795699 FORWARD LENGTH=114	1	1	1	3			AT3G56090.1	ATFER3, FER3ferritin 3chr3:20814350-20815984 REVERSE LENGTH=259	0	0	3	2
AT3G12010.1	FUNCTIONS IN: molecular_function unknown; INVOLVED IN: biological_process unknown; EXPRESSED IN: sperm cell, cultured cell; CONTAINS InterPro DOMAIN/s: Colon cancer-associated Mic1-like (InterPro:IPR009755); Has 30201 Blast hits t	1	4	1	1			AT3G48050.1;AT3G48060.1	BAH domain ;TFIIS helical bundle-like domainchr3:17743234-17748372 REVERSE LENGTH=1611	0	0	3	2
AT3G10670.1	ATNAP7, NAP7 | non-intrinsic ABC protein 7 | chr3:3335325-3337304 REVERSE LENGTH=338	1	1	1	0			AT2G38230.1	ATPDX1.1, PDX1.1pyridoxine biosynthesis 1.1chr2:16011475-16012404 FORWARD LENGTH=309	0	0	3	1
AT3G10220.1	tubulin folding cofactor B | chr3:3161977-3164037 FORWARD LENGTH=243	1	1	1	1			AT1G44910.1	ATPRP40A, PRP40Apre-mRNA-processing protein 40Achr1:16975930-16982818 FORWARD LENGTH=958	0	0	3	1
AT3G07640.1	unknown protein; Has 27 Blast hits to 27 proteins in 10 species: Archae - 0; Bacteria - 0; Metazoa - 0; Fungi - 0; Plants - 27; Viruses - 0; Other Eukaryotes - 0 (source: NCBI BLink). | chr3:2438171-2439661 FORWARD LENGTH=241	1	1	1	1			ATMG00070.1	NAD9NADH dehydrogenase subunit 9chrM:23663-24235 REVERSE LENGTH=190	0	0	3	0
AT3G07590.1	Small nuclear ribonucleoprotein family protein | chr3:2423146-2423958 FORWARD LENGTH=114	1	0	1	0			AT2G39990.1	EIF2, AteIF3f, eIF3Feukaryotic translation initiation factor 2chr2:16698332-16699929 REVERSE LENGTH=293	0	0	3	0
AT3G07390.1	AIR12 | auxin-responsive family protein | chr3:2365452-2366273 FORWARD LENGTH=273	1	2	1	2			AT1G79210.1;AT1G16470.1	PAB1proteasome subunit PAB1chr1:5623122-5625439 FORWARD LENGTH=235	0	0	3	0
AT3G06610.1	DNA-binding enhancer protein-related | chr3:2060837-2061845 FORWARD LENGTH=115	1	1	1	1			AT1G22950.1	2-oxoglutarate (2OG) and Fe(II)-dependent oxygenase superfamily proteinchr1:8125291-8127168 REVERSE LENGTH=397	0	0	3	0
AT3G06400.3	CHR11 | chromatin-remodeling protein 11 | chr3:1941066-1946700 FORWARD LENGTH=1057	1	1	1	1			AT1G20340.1	DRT112, PETE2Cupredoxin superfamily proteinchr1:7042770-7043273 REVERSE LENGTH=167	0	0	3	0
AT3G05040.1	HST, HST1 | ARM repeat superfamily protein | chr3:1401479-1408095 REVERSE LENGTH=1202	1	0	1	2			AT4G08350.1;AT2G34210.1	GTA02, GTA2global transcription factor group A2chr4:5286351-5292072 FORWARD LENGTH=1041	0	2	3	4
AT3G03780.1	ATMS2, MS2 | methionine synthase 2 | chr3:957602-960740 FORWARD LENGTH=765	1	1	1	1			AT1G21600.1 PTAC6	PTAC6plastid transcriptionally active 6chr1:7571514-7573782 REVERSE LENGTH=328	1	1	3	0
AT3G01180.1	AtSS2, SS2 | starch synthase 2 | chr3:62456-65678 REVERSE LENGTH=792	1	2	1	3			AT3G52500.1	Eukaryotic aspartyl protease family proteinchr3:19465644-19467053 REVERSE LENGTH=469	1	0	3	1
AT2G47210.1	myb-like transcription factor family protein | chr2:19379039-19382204 FORWARD LENGTH=441	1	2	1	0			AT5G22330.1	ATTIP49A, RIN1P-loop containing nucleoside triphosphate hydrolases superfamily proteinchr5:7391026-7394071 REVERSE LENGTH=458	1	3	3	4
AT2G45710.1	ARS27A, RS27A | ribosomal protein S27 | chr3:22611710-22612632 FORWARD LENGTH=86	1	1	1	1			AT5G45620.1	Proteasome component (PCI) domain proteinchr5:18501590-18503868 FORWARD LENGTH=386	1	1	3	2
AT2G44310.1	Calcium-binding EF-hand family protein | chr2:18309285-18309713 FORWARD LENGTH=142	1	0	1	0			AT2G45640.1	SAP18, ATSAP18SIN3 associated polypeptide P18chr2:18799881-18801323 REVERSE LENGTH=152	1	1	3	2
AT2G40380.1	PRA1.B2 | prenylated RAB acceptor 1.B2 | chr2:16864734-16865375 REVERSE LENGTH=213	1	0	1	1			AT3G13580.3	Ribosomal protein L30/L7 family proteinchr3:4433809-4435109 FORWARD LENGTH=244	1	2	3	2
AT2G36580.1	Pyruvate kinase family protein | chr2:15339253-15342781 FORWARD LENGTH=527	1	2	1	1			AT5G23940.1	EMB3009, PEL3, DCRHXXXD-type acyl-transferase family proteinchr5:8076616-8079677 REVERSE LENGTH=484	1	0	3	0
AT2G35490.1	Plastid-lipid associated protein PAP / fibrillin family protein | chr2:14912309-14913797 REVERSE LENGTH=376	1	3	1	4			AT4G29060.1	emb2726elongation factor Ts family proteinchr4:14317744-14321315 FORWARD LENGTH=953	1	0	3	0
AT2G34850.1	NAD(P)-binding Rossmann-fold superfamily protein | chr4:11029767-11031765 REVERSE LENGTH=411;AT1G30620.1 |	1	0	1	0			AT5G05780.1;AT3G11270.1	RPN8A, AE3, ATHMOV34RP non-ATPase subunit 8Achr5:1735862-1738176 FORWARD LENGTH=308	1	1	3	1
AT2G34480.1	RPL18AA |	1	1	1	3			AT5G13520.1	peptidase M1 family proteinchr5:4342117-4344571 REVERSE LENGTH=616	1	2	3	3
AT2G33430.1	DAL1, DAL | differentiation and greening-like 1 | chr2:14162732-14164729 FORWARD LENGTH=219	1	2	1	2			AT4G21650.1	Subtilase family proteinchr4:11501314-11504656 REVERSE LENGTH=766	1	0	3	0
AT2G32600.1	hydroxyproline-rich glycoprotein family protein | chr2:13833779-13835525 REVERSE LENGTH=277	1	0	1	0			AT1G71840.1	transducin family protein / WD-40 repeat family proteinchr1:27022424-27024380 FORWARD LENGTH=407	1	0	3	0
AT2G30000.1	PHF5-like protein | chr1:2200686-2201018 FORWARD LENGTH=110	1	0	1	0			ATMG00290.1;AT2G07734.1	Alpha-L RNA-binding motif/Ribosomal protein S4 family proteinchr2:3472604-3473692 REVERSE LENGTH=362	1	1	3	1
AT2G29310.1	NAD(P)-binding Rossmann-fold superfamily protein | chr2:12590068-12591260 FORWARD LENGTH=262	1	2	1	1			AT5G46430.1	Ribosomal protein L32echr5:18833429-18834409 FORWARD LENGTH=133	1	2	3	1
AT2G27680.1	NAD(P)-linked oxidoreductase superfamily protein | chr2:11803981-11805965 REVERSE LENGTH=384	1	2	1	1			AT2G44530.1	Phosphoribosyltransferase family proteinchr2:18383732-18385974 FORWARD LENGTH=394	2	0	3	5
AT2G24580.1	FAD-dependent oxidoreductase family protein | chr2:10444928-10446178 REVERSE LENGTH=416	1	1	1	2			AT5G64760.1;AT5G09900.3	EMB2107, RPN5A, MSA26S proteasome regulatory subunit, putative (RPN5)chr5:3089406-3092434 REVERSE LENGTH=462	2	2	3	1
AT2G21980.1	unknown protein; BEST Arabidopsis thaliana protein match is: unknown protein (TAIR:AT2G41350.1); Has 44 Blast hits to 44 proteins in 11 species: Archae - 0; Bacteria - 0; Metazoa - 0; Fungi - 0; Plants - 44; Viruses - 0; Other Euk	1	1	1	3			AT5G57870.1	eIFiso4G1MIF4G domain-containing protein / MA3 domain-containing proteinchr5:23439755-23443433 FORWARD LENGTH=780	2	3	3	1
AT2G21170.1	TIM, PDTPI | triosephosphate isomerase | chr2:9071047-9073106 REVERSE LENGTH=315	1	1	1	1			AT5G38470.1;AT3G02540.1	RAD23DRad23 UV excision repair protein familychr5:15404720-15407500 FORWARD LENGTH=378	2	3	3	1
AT2G20930.1	SNARE-like superfamily protein | chr2:9000790-9001656 REVERSE LENGTH=140	1	1	1	0			AT1G18070.3	Translation elongation factor EF1A/initiation factor IF2gamma family proteinchr1:6214236-6218211 REVERSE LENGTH=543	2	3	3	2
AT2G20190.1	ATCLASP, CLASP | CLIP-associated protein | chr2:8711862-8718813 REVERSE LENGTH=1439	1	0	1	0			AT1G12900.1	GAPA-2glyceraldehyde 3-phosphate dehydrogenase A subunit 2chr1:4392634-4394283 REVERSE LENGTH=399	2	3	3	1
AT2G17200.1	DSK2 | ubiquitin family protein | chr2:7482133-7485090 REVERSE LENGTH=551	1	2	1	1			AT5G67630.1	P-loop containing nucleoside triphosphate hydrolases superfamily proteinchr5:26967535-26969306 REVERSE LENGTH=469	2	4	3	3
AT2G06210.1	ELF8, VIP6 | binding | chr2:2429108-2436588 REVERSE LENGTH=1091	1	0	1	2			AT4G35450.5	AKR2ankyrin repeat-containing protein 2chr4:16839862-16841759 FORWARD LENGTH=350	2	4	3	0
AT2G06050.2	OPR3 | oxophytodienoate-reductase 3 | chr2:2359240-2361971 REVERSE LENGTH=391	1	2	1	1			AT4G23680.1;AT1G14940.1	Polyketide cyclase/dehydrase and lipid transport superfamily proteinchr4:12336416-12337417 REVERSE LENGTH=151	2	4	3	2
AT2G05380.1	GRP3S | glycine-rich protein 3 short isoform | chr2:1966851-1967820 FORWARD LENGTH=116	1	2	1	0			AT2G34420.1;AT2G34430.1;AT1G29930.1;AT1G29920.1;AT1G29910.1;AT2G05100.1;AT2G05070.1;AT3G27690.1	LHB1B1, LHCB1.4light-harvesting chlorophyll-protein complex II subunit B1chr2:14524818-14525	2	1	3	1
AT2G04520.1	Nucleic acid-binding, OB-fold-like protein | chr5:13858085-13858589 REVERSE LENGTH=150	1	1	1	1			AT5G12140.1	ATCYS1, CYS1cystatin-1chr5:3923295-3923936 REVERSE LENGTH=101	2	1	3	3
AT2G03440.1	NRP1, ATNRP1 | nodulin-related protein 1 | chr2:1039409-1039972 REVERSE LENGTH=187	1	0	1	1			AT4G13560.1	UNE15Late embryogenesis abundant protein (LEA) family proteinchr4:7879764-7880311 REVERSE LENGTH=109	2	1	3	2
AT2G01490.1	phytanoyl-CoA dioxygenase (PhyH) family protein | chr2:221316-223187 FORWARD LENGTH=283	1	1	1	2			AT4G30190.2;AT5G57350.1;AT2G24520.1	AHA3, ATAHA3, HA3H(+)-ATPase 3chr5:23231208-23236381 REVERSE LENGTH=949	2	0	3	1
AT2G01250.1	Ribosomal protein L30/L7 family protein | chr2:18249227-18250417 REVERSE LENGTH=247	1	1	1	1			AT5G67510.1	Translation protein SH3-like family proteinchr5:26937970-26938410 REVERSE LENGTH=146	2	1	3	1
AT1G80500.1	SNARE-like superfamily protein | chr1:30271195-30272431 FORWARD LENGTH=135	1	1	1	0			AT1G11430.1	plastid developmental protein DAG, putativechr1:3847273-3848938 FORWARD LENGTH=232	3	2	3	2
AT1G79930.1	HSP91 | heat shock protein 91 | chr1:30063781-30067067 REVERSE LENGTH=831	1	3	1	2			AT2G43790.1	ATMPK6, MPK6, MAPK6, ATMAPK6MAP kinase 6chr2:18138477-18140693 FORWARD LENGTH=395	3	3	3	2
AT1G79850.1	RPS17, CS17, PRPS17 | ribosomal protein S17 | chr1:30041473-30041922 REVERSE LENGTH=149	1	0	1	0			AT1G14810.1	semialdehyde dehydrogenase family proteinchr1:5102684-5104633 REVERSE LENGTH=375	3	3	3	1
AT1G78680.1	ATGGH2, GGH2 | gamma-glutamyl hydrolase 2 | chr1:29593933-29596037 FORWARD LENGTH=347	1	3	1	4			ATCG00500.1	ACCDacetyl-CoA carboxylase carboxyl transferase subunit betachrC:57075-58541 FORWARD LENGTH=488	3	4	3	4
AT1G77710.1	CONTAINS InterPro DOMAIN/s: Ubiquitin-like, Ufm1 (InterPro:IPR005375); Has 244 Blast hits to 244 proteins in 106 species: Archae - 0; Bacteria - 0; Metazoa - 149; Fungi - 0; Plants - 47; Viruses - 0; Other Eukaryotes - 48 (source:	1	0	1	0			AT4G35830.1	ACO1aconitase 1chr4:16973007-16977949 REVERSE LENGTH=898	3	4	3	2
AT1G76630.2	Tetratricopeptide repeat (TPR)-like superfamily protein | chr1:28759699-28765042 FORWARD LENGTH=1168	1	0	1	1			AT4G08950.1	EXOPhosphate-responsive 1 family proteinchr4:5740378-5741322 FORWARD LENGTH=314	3	4	3	2
AT1G76550.1	Phosphofructokinase family protein | chr1:28722900-28726929 REVERSE LENGTH=617	1	1	1	2			ATCG00750.1	RPS11ribosomal protein S11chrC:78960-79376 REVERSE LENGTH=138	3	6	3	4
AT1G72390.1	CONTAINS InterPro DOMAIN/s: Spt20 family (InterPro:IPR021950); Has 8778 Blast hits to 7244 proteins in 477 species: Archae - 6; Bacteria - 326; Metazoa - 4198; Fungi - 1506; Plants - 923; Viruses - 22; Other Eukaryotes - 1797 (sou	1	2	1	0			AT4G00810.1	60S acidic ribosomal protein familychr4:346179-346957 REVERSE LENGTH=113	3	6	3	4
AT1G70060.1	SNL4 | SIN3-like 4 | chr1:26383789-26389568 FORWARD LENGTH=1326	1	1	1	1			AT3G48570.1	secE/sec61-gamma protein transport proteinchr3:18004604-18004912 REVERSE LENGTH=69	3	6	3	3
AT1G66430.1	pfkB-like carbohydrate kinase family protein | chr1:24778400-24780393 FORWARD LENGTH=384	1	2	1	0			AT1G13440.1	GAPC-2, GAPC2glyceraldehyde-3-phosphate dehydrogenase C2chr1:4608465-4610494 REVERSE LENGTH=338	3	0	3	1
AT1G66240.1	ATX1, ATATX1 | homolog of anti-oxidant 1 | chr1:24686445-24687327 REVERSE LENGTH=106	1	1	1	1			AT3G14990.1	Class I glutamine amidotransferase-like superfamily proteinchr3:5047510-5049621 FORWARD LENGTH=392	3	2	3	2
AT1G65560.1	Zinc-binding dehydrogenase family protein | chr1:24371608-24373673 REVERSE LENGTH=350	1	7	1	2			AT4G21110.1	G10 family proteinchr4:11267673-11268774 FORWARD LENGTH=145	3	0	3	0
AT1G63680.1	ATMURE, PDE316, MURE | acid-amino acid ligases;ligases;ATP binding;ATP binding;ligases | chr1:23614461-23617247 FORWARD LENGTH=772	1	1	1	2			AT1G12230.2	Aldolase superfamily proteinchr1:4148050-4150708 FORWARD LENGTH=427	3	2	3	2
AT1G59830.1	PP2A-2 | protein phosphatase 2A-2 | chr1:3428705-3430437 REVERSE LENGTH=306	1	1	1	0			AT1G51510.1	Y14RNA-binding (RRM/RBD/RNP motifs) family proteinchr1:19103072-19104753 REVERSE LENGTH=202	4	1	3	2
AT1G54410.1	dehydrin family protein | chr1:20310305-20310601 REVERSE LENGTH=98	1	1	1	1			AT4G29410.1	Ribosomal L28e protein familychr4:14468439-14469964 REVERSE LENGTH=143	4	2	3	2
AT1G52760.1	LysoPL2 | lysophospholipase 2 | chr1:19651378-19652576 FORWARD LENGTH=332	1	2	1	0			AT1G30620.1;AT2G34850.1;AT5G44480.1	MEE25NAD(P)-binding Rossmann-fold superfamily proteinchr2:14704792-14705768 REVERSE LENGTH=2	4	2	3	0
AT1G52340.1	ABA2, SIS4, GIN1, SDR1, ISI4, SRE1, ATABA2, ATSDR1 | NAD(P)-binding Rossmann-fold superfamily protein | chr1:19489997-19491527 REVERSE LENGTH=285	1	0	1	1			AT5G04140.2;AT2G41220.1	GLU1, GLS1, GLUS, FD-GOGATglutamate synthase 1chr5:1130031-1138186 FORWARD LENGTH=1648	4	3	3	2
AT1G49340.2	ATPI4K ALPHA | Phosphatidylinositol 3- and 4-kinase family protein | chr1:18252355-18263967 FORWARD LENGTH=2028	1	1	1	1			AT3G06050.1	PRXIIF, ATPRXIIFperoxiredoxin IIFchr3:1826311-1827809 REVERSE LENGTH=201	4	3	3	0
AT1G47490.1	ATRBP47C, RBP47C | RNA-binding protein 47C | chr1:17432682-17434805 FORWARD LENGTH=434	1	2	1	1			AT3G44300.1	NIT2, AtNIT2nitrilase 2chr3:15983351-15985172 FORWARD LENGTH=339	4	4	3	3
AT1G45000.1	AAA-type ATPase family protein | chr1:17009220-17011607 FORWARD LENGTH=399	1	2	1	1			AT3G07110.2	Ribosomal protein L13 family proteinchr3:2252092-2253332 FORWARD LENGTH=207	4	4	3	1
AT1G32050.1	SCAMP family protein | chr1:11528616-11530974 FORWARD LENGTH=264	1	1	1	1			AT3G05060.1;AT5G27120.1	NOP56-like pre RNA processing ribonucleoproteinchr3:1413174-1415564 REVERSE LENGTH=533	4	4	3	1
AT1G29370.1	Kinase-related protein of unknown function (DUF1296) | chr1:10268761-10273613 REVERSE LENGTH=831	1	3	1	1			AT1G09310.1	Protein of unknown function, DUF538chr1:3009109-3009648 FORWARD LENGTH=179	4	4	3	5
AT1G24360.1	NAD(P)-binding Rossmann-fold superfamily protein | chr1:8640820-8643283 FORWARD LENGTH=319	1	2	1	1			AT1G06000.1	UDP-Glycosyltransferase superfamily proteinchr1:1820495-1821802 REVERSE LENGTH=435	4	4	3	1
AT1G20670.1	DNA-binding bromodomain-containing protein | chr1:7164537-7167933 REVERSE LENGTH=652	1	0	1	1			AT4G10750.1	Phosphoenolpyruvate carboxylase family proteinchr4:6618724-6619800 FORWARD LENGTH=358	4	5	3	1
AT1G19920.1	APS2, ASA1 | Pseudouridine synthase/archaeosine transglycosylase-like family protein | chr1:6914835-6916657 REVERSE LENGTH=476	1	3	1	2			AT1G48600.2;AT3G18000.1;AT1G73600.2	NMT1, XPL1, PEAMTS-adenosyl-L-methionine-dependent methyltransferases s	4	5	3	4
AT1G17370.1	UBP1B | oligouridylate binding protein 1B | chr1:5951842-5954825 REVERSE LENGTH=419	1	1	1	2			AT1G35160.2	GF14 PHIGF14 protein phi chainchr1:12867264-12868514 FORWARD LENGTH=295	4	5	3	1
AT1G14320.1	SAC52, RPL10, RPL10A | Ribosomal protein L16p/L10e family protein | chr1:4888270-4889408 FORWARD LENGTH=220	1	1	1	1			AT4G25500.1	ATRSP35, ATRSP40, AT-SRP40, RSP35, RS40, At-RS40arginine/serine-rich splicing factor 35chr4:13025168-13027243 FORWARD LENGTH=350	4	6	3	5
AT1G12920.1	ERF1-1 | eukaryotic relea	1	1	1	1			AT1G04680.1;AT3G24670.1	Pectin lyase-like superfamily proteinchr1:1304052-1307780 REVERSE LENGTH=431	4	6	3	1
AT1G12430.2	ARK3 | armadillo repeat kinesin 3 | chr1:4234122-4238552 REVERSE LENGTH=920	1	2	1	1			AT2G43090.1;AT2G43100.1	IPMI2, ATLEUD1isopropylmalate isomerase 2chr2:17920685-17921455 FORWARD LENGTH=256	4	2	3	2
AT1G10590.3	Nucleic acid-binding, OB-fold-like protein | chr1:3502324-3503033 REVERSE LENGTH=153	1	0	1	2			AT3G10610.1;AT2G05220.1;AT5G04800.1;AT2G04390.1	Ribosomal S17 family proteinchr5:	4	0	3	0
AT1G09770.1	ATCDC5, CDC5, ATMYBCDC5 | cell division cycle 5 | chr1:3162002-3165122 FORWARD LENGTH=844	1	0	1	0			AT4G27500.1	PPI1proton pump interactor 1chr4:13743614-13745900 FORWARD LENGTH=612	4	1	3	1
AT1G09760.1	U2A | U2 small nuclear ribonucleoprotein A | chr1:3159476-3161603 REVERSE LENGTH=249	1	0	1	0			AT1G53580.1	GLX2-3, ETHE1, GLY3glyoxalase II 3chr1:19991542-19993250 REVERSE LENGTH=294	4	2	3	0
AT1G09100.1	RPT5B | 26S proteasome AAA-ATPase subunit RPT5B | chr1:2936675-2939258 REVERSE LENGTH=423	1	1	1	0			AT1G78380.1;AT1G17170.1;AT1G78320.1	ATGSTU19, GST8, GSTU19glutathione S-transferase TAU 19chr1:29486659-29487819 REVERSE LENGTH=219	4	2	3	2
AT1G08360.1	PGY1 | Ribosomal protein L1p/L10e family | chr2:11763443-11764570 REVERSE LENGTH=216	1	1	1	1			AT2G02740.1 PTAC11	ATWHY3, PTAC11, WHY3ssDNA-binding transcriptional regulatorchr2:769389-770993 FORWARD LENGTH=268	5	2	3	4
AT1G03330.1	Small nuclear ribonucleoprotein family protein | chr1:818161-819297 REVERSE LENGTH=93	1	2	1	0			AT4G36740.1;AT2G18550.1;AT5G66700.1;AT3G01470.1;AT4G40060.1;AT2G22430.1	HB-5, ATHB40, HB40homeobox protein 40chr4:17314649-17316314 REVERSE LENGTH=216	5	3	3	1
AT1G03310.2	ATISA2, ISA2, DBE1, BE2 | debranching enzyme 1 | chr1:813975-816623 FORWARD LENGTH=882	1	2	1	2			AT2G46280.1;AT2G46290.1	TRIP-1, TIF3I1TGF-beta receptor interacting protein 1chr2:19003656-19005393 REVERSE LENGTH=328	5	4	3	4
AT1G01080.2	RNA-binding (RRM/RBD/RNP motifs) family protein | chr1:45503-46789 REVERSE LENGTH=294	1	1	1	2			AT2G03850.1	Late embryogenesis abundant protein (LEA) family proteinchr2:1175653-1176597 FORWARD LENGTH=191	5	4	3	1
ATCG00740.1	RPOA | RNA polymerase subunit alpha | chrC:77901-78890 REVERSE LENGTH=329	1	1	0	0			AT1G07750.1;AT2G28680.1	RmlC-like cupins superfamily proteinchr1:2404300-2405863 REVERSE LENGTH=356	5	4	3	1
AT5G66530.1	Galactose mutarotase-like superfamily protein | chr5:26553821-26555575 REVERSE LENGTH=307	1	1	0	0			AT2G37660.1	NAD(P)-binding Rossmann-fold superfamily proteinchr2:15795481-15796977 REVERSE LENGTH=325	5	5	3	1
AT5G64460.2	Phosphoglycerate mutase family protein | chr5:25773009-25775104 REVERSE LENGTH=282	1	1	0	1			AT1G45000.1;AT5G43010.1	RPT4Aregulatory particle triple-A ATPase 4Achr5:17248563-17251014 REVERSE LENGTH=399	5	5	3	5
AT5G64250.2	Aldolase-type TIM barrel family protein | chr5:25697623-25698945 REVERSE LENGTH=333	1	1	0	0			AT5G59880.1	ADF3actin depolymerizing factor 3chr5:24120382-24121628 FORWARD LENGTH=139	5	6	3	0
AT5G63890.2	ATHDH, HISN8, HDH | histidinol dehydrogenase | chr5:25565600-25568104 REVERSE LENGTH=466	1	1	0	1			AT2G33150.1;AT1G04710.1	PKT3, PED1, KAT2peroxisomal 3-ketoacyl-CoA thiolase 3chr2:14047814-14050983 REVERSE LENGTH=462	5	12	3	3
AT5G59970.1	Histone superfamily protein | chr3	1	1	0	0			AT2G18740.1;AT4G30330.1	Small nuclear ribonucleoprotein family proteinchr4:14836773-14837919 REVERSE LENGTH=88	5	2	3	3
AT5G58490.1	NAD(P)-binding Rossmann-fold superfamily protein | chr5:23643068-23644455 FORWARD LENGTH=324	1	1	0	4			AT2G35370.1	GDCHglycine decarboxylase complex Hchr2:14891239-14892050 FORWARD LENGTH=165	6	3	3	1
AT5G56600.1	PFN3, PRF3 | profilin 3 | chr5:22909882-22910821 REVERSE LENGTH=168	1	0	0	1			AT4G21860.1;AT4G21850.1;AT4G04800.1	MSRB2methionine sulfoxide reductase B 2chr4:11600238-11601507 REVERSE LENGTH=202	6	5	3	3
AT5G55160.2	SUM2, SUMO 2, SUMO2, ATSUMO2 | small ubiquitin-like modifier 2 | chr5:22383747-22384772 REVERSE LENGTH=116	1	1	0	1			AT3G07010.1	Pectin lyase-like superfamily proteinchr3:2212973-2216306 REVERSE LENGTH=416	6	5	3	4
AT5G54940.1	Translation initiation factor SUI1 family protein | chr5:22244732-22245517 FORWARD LENGTH=113;AT4G27130.1 | Sy	1	1	0	1			AT2G19760.1	PFN1, PRF1profilin 1chr2:8517074-8518067 REVERSE LENGTH=131	6	7	3	3
AT5G53560.1	ATB5-A, B5 #2, ATCB5-E, CB5-E | cytochrome B5 isoform E | chr5:21759628-21760353 FORWARD LENGTH=134	1	1	0	1			AT2G21330.1	FBA1fructose-bisphosphate aldolase 1chr2:9128416-9130152 REVERSE LENGTH=399	6	10	3	3
AT5G51720.1	2 iron, 2 sulfur cluster binding | chr5:21009645-21010227 FORWARD LENGTH=108	1	1	0	0			AT2G10940.1	Bifunctional inhibitor/lipid-transfer protein/seed storage 2S albumin superfamily proteinchr2:4311160-4312035 REVERSE LENGTH=291	6	1	3	2
AT5G50870.2	UBC27 | ubiquitin-conjugating enzyme 27 | chr5:20699626-20700998 REVERSE LENGTH=203	1	1	0	0			AT4G36130.1	Ribosomal protein L2 familychr4:17097613-17098656 FORWARD LENGTH=258	7	3	3	1
AT5G48810.1	ATB5-B, B5 #3, ATCB5-D, CB5-D | cytochrome B5 isoform D | chr5:19789249-19790180 REVERSE LENGTH=140	1	0	0	3			AT3G53750.1;AT2G37620.1	ACT1, AAc1actin 1chr2:15779761-15781241 FORWARD LENGTH=377	7	3	3	3
AT5G48375.1	TGG3, BGLU39 | thioglucoside glucosidase 3 | chr5:19601303-19603883 REVERSE LENGTH=439	1	0	0	1			AT4G09010.1	APX4, TL29ascorbate peroxidase 4chr4:5777502-5779338 REVERSE LENGTH=349	7	5	3	2
AT5G47770.1	FPS1 | farnesyl diphosphate synthase 1 | chr5:19345297-19347415 FORWARD LENGTH=384	1	4	0	1			AT1G20220.1	Alba DNA/RNA-binding proteinchr1:7005090-7007285 REVERSE LENGTH=315	7	8	3	5
AT5G43070.1	WPP2 | WPP domain protein 2 | chr1:17298181-17298723 REVERSE LENGTH=180	1	0	0	1			AT4G26110.1	NAP1;1, ATNAP1;1nucleosome assembly protein1;1chr4:13232712-13235502 FORWARD LENGTH=372	7	11	3	1
AT5G39740.1	ATL5, PGY3, OLI5, RPL5A | ribosomal protein L5 | chr3:9269573-9271327 REVERSE LENGTH=301	1	0	0	0			AT2G47470.1	ATPDIL2-1, UNE5, MEE30, PDI11, ATPDI11thioredoxin family proteinchr2:19481503-19483683 FORWARD LENGTH=361	8	7	3	6
AT5G39510.1	VTI11, ATVTI1A, ATVTI11, ZIG, SGR4, VTI1A, ZIG1 | Vesicle transport v-SNARE family protein | chr5:15822035-15823591 FORWARD LENGTH=221	1	1	0	0			AT4G20890.1	TUB9tubulin beta-9 chainchr4:11182218-11183840 FORWARD LENGTH=444	8	8	3	7
AT5G36210.1	alpha/beta-Hydrolases superfamily protein | chr5:14248202-14253272 REVERSE LENGTH=730	1	1	0	1			AT5G48810.1	ATB5-B, B5 #3, ATCB5-D, CB5-Dcytochrome B5 isoform Dchr5:19789249-19790180 REVERSE LENGTH=140	9	4	3	4
AT5G30510.1	RPS1, ARRPS1 | ribosomal protein S1 | chr5:11619262-11621223 REVERSE LENGTH=416	1	0	0	0			AT5G24420.1	PGL56-phosphogluconolactonase 5chr5:8336943-8337879 REVERSE LENGTH=252	9	10	3	2
AT5G27850.1	RPL18 | ribosomal protein L18 | chr3:1621511-1622775 FORWARD LENGTH=187	1	1	0	0			AT5G02240.1	NAD(P)-binding Rossmann-fold superfamily proteinchr5:451502-452984 FORWARD LENGTH=253	10	5	3	6
AT5G26667.1	PYR6 | P-loop containing nucleoside triphosphate hydrolases superfamily protein | chr5:9276659-9277788 FORWARD LENGTH=208	1	1	0	1			AT3G12800.1;AT2G07640.1	SDRB, DECRshort-chain dehydrogenase-reductase Bchr3:4063463-4064757 REVERSE LENGTH=298	10	7	3	3
AT5G25090.1	ENODL13, AtENODL13 | early nodulin-like protein 13 | chr5:8647117-8647755 REVERSE LENGTH=186	1	0	0	1			AT5G20630.1	GLP3, GLP3A, GLP3B, ATGER3, GER3germin 3chr5:6975315-6975950 REVERSE LENGTH=211	13	6	3	2
AT5G23290.1	PFD5 | prefoldin 5 | chr5:7846144-7847428 FORWARD LENGTH=151	1	2	0	0			AT1G14410.1	ATWHY1, PTAC1, WHY1ssDNA-binding transcriptional regulatorchr1:4929352-4930810 REVERSE LENGTH=263	13	8	3	3
AT5G22780.1	Adaptor protein complex AP-2, alpha subunit | chr5:7590100-7597828 REVERSE LENGTH=1013	1	1	0	1			AT5G59870.1	HTA6histone H2A 6chr5:24115605-24116144 REVERSE LENGTH=150	0	2	2	1
AT5G21160.3	LA RNA-binding protein | chr5:7198817-7203879 REVERSE LENGTH=833	1	1	0	0			AT1G25490.1	RCN1, REGA, ATB BETA BETA, EER1ARM repeat superfamily proteinchr1:8951700-8954899 FORWARD LENGTH=588	0	0	2	3
AT5G20070.1	ATNUDT19, ATNUDX19, NUDX19 | nudix hydrolase homolog 19 | chr5:6779893-6782308 FORWARD LENGTH=438	1	0	0	2			AT3G25800.1;AT1G13320.1	PDF1, PR 65, PP2AA2protein phosphatase 2A subunit A2chr3:9422822-9425783 REVERSE LENGTH=587	0	1	2	0
AT5G19550.1	ASP2, AAT2 | aspartate aminotransferase 2 | chr5:6598201-6601597 FORWARD LENGTH=405	1	0	0	3			AT1G09620.1	ATP binding;leucine-tRNA ligases;aminoacyl-tRNA ligases;nucleotide binding;ATP binding;aminoacyl-tRNA ligaseschr1:3113077-3116455 REVERSE LENGTH=1091	0	0	2	2
AT5G19440.1	NAD(P)-binding Rossmann-fold superfamily protein | chr5:6556493-6558123 FORWARD LENGTH=326	1	1	0	0			AT1G52040.1	MBP1, ATMBPmyrosinase-binding protein 1chr1:19350595-19352578 REVERSE LENGTH=462	0	0	2	0
AT5G19140.1	ATAILP1, AILP1 | Aluminium induced protein with YGL and LRDR motifs | chr5:6423398-6425785 FORWARD LENGTH=234	1	3	0	0			AT1G72550.1	tRNA synthetase beta subunit family proteinchr1:27319947-27323908 REVERSE LENGTH=598	0	0	2	0
AT5G18100.1	CSD3 | copper/zinc superoxide dismutase 3 | chr5:5987221-5988706 FORWARD LENGTH=164	1	0	0	1			AT5G09660.4;AT2G22780.1	PMDH2peroxisomal NAD-malate dehydrogenase 2chr5:2993691-2995551 REVERSE LENGTH=363	0	1	2	1
AT5G17710.2	EMB1241 | Co-chaperone GrpE family protein | chr5:5839560-5841639 REVERSE LENGTH=326	1	2	0	1			AT5G60980.2	Nuclear transport factor 2 (NTF2) family protein with RNA binding (RRM-RBD-RNP motifs) domainchr5:24543988-24546027 FORWARD LENGTH=460	0	3	2	2
AT5G17510.1	unknown protein; BEST Arabidopsis thaliana protein match is: unknown protein (TAIR:AT3G03460.1); Has 1807 Blast hits to 1807 proteins in 277 species: Archae - 0; Bacteria - 0; Metazoa - 736; Fungi - 347; Plants - 385; Viruses - 0;	1	0	0	0			AT4G31840.1	ENODL15, AtENODL15early nodulin-like protein 15chr4:15401798-15402426 FORWARD LENGTH=177	0	3	2	1
AT5G12410.1	THUMP domain-containing protein | chr5:4021974-4023950 REVERSE LENGTH=376	1	0	0	0			AT5G03650.1	SBE2.2starch branching enzyme 2.2chr5:931924-937470 FORWARD LENGTH=805	0	4	2	2
AT5G10240.1	ASN3 | asparagine synthetase 3 | chr5:3212934-3216418 REVERSE LENGTH=578	1	0	0	1			AT1G65930.1;AT1G54340.1	cICDHcytosolic NADP+-dependent isocitrate dehydrogenasechr1:24539088-24541861 FORWARD LENGTH=410	0	4	2	2
AT5G09920.1	RPB15.9, ATRPB15.9, RPB15.9.9, NRPB4 | RNA polymerase II, Rpb4, core protein | chr5:3096276-3097370 FORWARD LENGTH=138	1	0	0	0			AT1G13690.1	ATE1ATPase E1chr1:4693380-4694179 FORWARD LENGTH=177	0	5	2	1
AT5G08300.1	Succinyl-CoA ligase, alpha subunit | chr5:7830460-7832491 FORWARD LENGTH=341	1	3	0	1			AT3G61820.1	Eukaryotic aspartyl protease family proteinchr3:22880074-22881525 REVERSE LENGTH=483	0	0	2	0
AT5G07460.1	PMSR2, ATMSRA2 | peptidemethionine sulfoxide reductase 2 | chr5:2360844-2361885 REVERSE LENGTH=218	1	1	0	0			AT3G06650.1	ACLB-1ATP-citrate lyase B-1chr3:2079247-2082633 REVERSE LENGTH=608	0	0	2	0
AT5G02280.1	SNARE-like superfamily protein | chr5:469377-470129 FORWARD LENGTH=141	1	1	0	0			AT3G56150.1;AT5G07740.1	EIF3C, ATEIF3C-1, EIF3C-1, ATTIF3C1, TIF3C1eukaryotic translation initiation factor 3Cchr3:20833790-20836820 REVERSE LENGTH=900	0	0	2	0
AT4G38710.2	glycine-rich protein | chr4:18078141-18080002 REVERSE LENGTH=465	1	0	0	0			AT3G12050.1	Aha1 domain-containing proteinchr3:3839289-3841303 FORWARD LENGTH=360	0	0	2	0
AT4G37190.1	LOCATED IN: cytosol, plasma membrane; EXPRESSED IN: 20 plant structures; EXPRESSED DURING: 13 growth stages; CONTAINS InterPro DOMAIN/s: Beta tubulin, autoregulation binding site (InterPro:IPR013838), Misato Segment II, myosin-lik	1	0	0	0			AT1G04080.3	PRP39Tetratricopeptide repeat (TPR)-like superfamily proteinchr1:1051803-1056550 FORWARD LENGTH=823	0	0	2	0
AT4G36740.1	HB-5, ATHB40, HB40 | homeobox protein 40 | chr4:17314649-17316314 REVERSE LENGTH=216	1	0	0	0			AT5G17070.1	CONTAINS InterPro DOMAIN/s: Protein phosphatase 4 core regulatory subunit R2 (InterPro:IPR015267); Has 30201 Blast hits to 17322 proteins in 780 species: Archae - 12; Bacteria - 1396; Metazoa - 17338; Fungi - 3422; Plants - 5037;	0	0	2	0
AT4G34890.1	ATXDH2, XDH2 | xanthine dehydrogenase 2 | chr4:16625688-16631306 REVERSE LENGTH=1353	1	1	0	1			AT3G52200.2	LTA3Dihydrolipoamide acetyltransferase, long form proteinchr3:19360317-19366091 FORWARD LENGTH=713	0	0	2	0
AT4G34840.1	ATMTN2, ATMTAN2, MTN2, MTAN2 | Phosphorylase superfamily protein | chr4:16606299-16607748 FORWARD LENGTH=254	1	1	0	0			AT3G52140.4	tetratricopeptide repeat (TPR)-containing proteinchr3:19333232-19341295 FORWARD LENGTH=1419	0	0	2	0
AT4G34620.1	SSR16 | small subunit ribosomal protein 16 | chr4:16535084-16536092 REVERSE LENGTH=113	1	0	0	0			AT1G75270.1	DHAR2dehydroascorbate reductase 2chr1:28250255-28251237 REVERSE LENGTH=213	0	1	2	2
AT4G34350.1	CLB6, ISPH, HDR | 4-hydroxy-3-methylbut-2-enyl diphosphate reductase | chr4:16428681-16431038 REVERSE LENGTH=466	1	1	0	0			AT5G35620.1	LSP1, EIF(ISO)4E, LSP, EIF4E2, eIFiso4EEukaryotic initiation factor 4E proteinchr5:13824946-13826331 REVERSE LENGTH=198	0	1	2	0
AT4G33650.2	DRP3A | dynamin-related protein 3A | chr4:16161073-16166587 FORWARD LENGTH=809	1	2	0	0			AT5G35590.1	PAA1proteasome alpha subunit A1chr5:13765417-13767768 REVERSE LENGTH=246	0	1	2	0
AT4G33400.1	Vacuolar import/degradation, Vid27-related protein | chr4:16078189-16080410 REVERSE LENGTH=645	1	2	0	1			AT3G49160.1	pyruvate kinase family proteinchr3:18222132-18224415 REVERSE LENGTH=710	0	1	2	2
AT4G30220.2	Small nuclear ribonucleoprotein family protein | chr2:6052612-6053500 REVERSE LENGTH=61	1	0	0	0			AT2G36830.1	GAMMA-TIP, TIP1;1, GAMMA-TIP1gamma tonoplast intrinsic proteinchr2:15445490-15446336 FORWARD LENGTH=251	0	1	2	1
AT4G28980.2	CDKF;1, CAK1AT | CDK-activating kinase 1AT | chr4:14288471-14290102 FORWARD LENGTH=479	1	2	0	0			AT2G37230.1	Tetratricopeptide repeat (TPR)-like superfamily proteinchr2:15637177-15639450 REVERSE LENGTH=757	0	2	2	1
AT4G28730.1	Glutaredoxin family protein | chr4:14199174-14200712 FORWARD LENGTH=174	1	3	0	1			AT3G01450.1	ARM repeat superfamily proteinchr3:169903-171379 REVERSE LENGTH=326	0	0	2	1
AT4G28300.1	Protein of unknown function (DUF1421) | chr4:14014860-14016823 FORWARD LENGTH=496	1	0	0	0			AT2G30110.1;AT5G06460.1	ATUBA1, MOS5, UBA1ubiquitin-activating enzyme 1chr2:12852632-12857369 REVERSE LENGTH=1080	0	0	2	0
AT4G26630.1	DEK domain-containing chromatin associated protein | chr4:13430873-13434877 REVERSE LENGTH=763	1	2	0	0			AT3G16520.3	UGT88A1UDP-glucosyl transferase 88A1chr3:5619355-5620833 REVERSE LENGTH=462	0	0	2	1
AT4G26300.1	Arginyl-tRNA synthetase, class Ic | chr1:24819064-24822277 REVERSE LENGTH=590	1	3	0	2			AT5G22060.1	ATJ2, J2DNAJ homologue 2chr5:7303798-7305668 REVERSE LENGTH=419	0	0	2	0
AT4G24680.1	MOS1 | modifier of snc1 | chr4:12733425-12739737 FORWARD LENGTH=1427	1	1	0	1			AT5G10240.1;AT5G65010.2;AT3G47340.1	ASN3asparagine synthetase 3chr5:3212934-3216418 REVERSE LENGTH=578	0	0	2	0
AT4G24490.1	RGTA1, ATRGTA1 | RAB geranylgeranyl transferase alpha subunit 1 | chr4:12655330-12658103 REVERSE LENGTH=678	1	1	0	1			AT5G62530.1	ALDH12A1, ATP5CDH, P5CDHaldehyde dehydrogenase 12A1chr5:25099768-25103159 REVERSE LENGTH=556	0	0	2	0
AT4G22930.1	PYR4, DHOASE | pyrimidin 4 | chr4:12019315-12021200 FORWARD LENGTH=377	1	0	0	0			AT2G27020.1	PAG120S proteasome alpha subunit G1chr2:11528515-11530858 REVERSE LENGTH=249	0	0	2	0
AT4G21650.1	Subtilase family protein | chr4:11501314-11504656 REVERSE LENGTH=766	1	1	0	1			AT5G10010.1	unknown protein; FUNCTIONS IN: molecular_function unknown; INVOLVED IN: biological_process unknown; LOCATED IN: nucleolus; EXPRESSED IN: 25 plant structures; EXPRESSED DURING: 15 growth stages; BEST Arabidopsis thaliana protein ma	0	0	2	0
AT4G20020.1	unknown protein; BEST Arabidopsis thaliana protein match is: unknown protein (TAIR:AT5G44780.1); Has 28928 Blast hits to 16023 proteins in 1033 species: Archae - 4; Bacteria - 4155; Metazoa - 15463; Fungi - 2938; Plants - 3091; Vi	1	1	0	0			AT4G04020.1	FIBfibrillinchr4:1932161-1933546 FORWARD LENGTH=318	0	0	2	0
AT4G17870.1	PYR1, RCAR11 | Polyketide cyclase/dehydrase and lipid transport superfamily protein | chr4:9928792-9929367 FORWARD LENGTH=191	1	0	0	0			AT3G06850.1	BCE2, LTA1, DIN32-oxoacid dehydrogenases acyltransferase family proteinchr3:2158212-2160465 REVERSE LENGTH=483	0	0	2	0
AT4G16760.1	ACX1, ATACX1 | acyl-CoA oxidase 1 | chr4:9424930-9428689 REVERSE LENGTH=664	1	3	0	2			AT1G61570.1	TIM13translocase of the inner mitochondrial membrane 13chr1:22718897-22719473 REVERSE LENGTH=87	0	0	2	0
AT4G15790.1	unknown protein; INVOLVED IN: biological_process unknown; LOCATED IN: chloroplast; EXPRESSED IN: 21 plant structures; EXPRESSED DURING: 13 growth stages; Has 411 Blast hits to 380 proteins in 121 species: Archae - 4; Bacteria - 10	1	1	0	0			AT5G55220.1	trigger factor type chaperone family proteinchr5:22397677-22400678 FORWARD LENGTH=547	0	1	2	0
AT4G14930.1	Survival protein SurE-like phosphatase/nucleotidase | chr4:8538831-8541205 FORWARD LENGTH=315	1	1	0	1			AT4G10710.1 SPT16	SPT16global transcription factor Cchr4:6602226-6605450 REVERSE LENGTH=1074	0	1	2	3
AT4G13770.1	CYP83A1, REF2 | cytochrome P450, family 83, subfamily A, polypeptide 1 | chr4:7990682-7992282 REVERSE LENGTH=502	1	0	0	0			AT5G08180.1	Ribosomal protein L7Ae/L30e/S12e/Gadd45 family proteinchr5:2631843-2633374 REVERSE LENGTH=156	0	1	2	0
AT4G12600.2	Ribosomal protein L7Ae/L30e/S12e/Gadd45 family protein | chr4:7453296-7454208 FORWARD LENGTH=183	1	0	0	0			AT2G37040.1;AT5G04230.2;AT3G10340.1;AT3G53260.1	PAL1, ATPAL1PHE ammonia lyase 1chr2:15557602-15560237 REVERSE LENGTH=725	0	2	2	0
AT4G10260.1	pfkB-like carbohydrate kinase family protein | chr4:6371486-6372770 REVERSE LENGTH=324	1	1	0	2			AT1G10580.1	Transducin/WD40 repeat-like superfamily proteinchr1:3491560-3493665 REVERSE LENGTH=573	0	2	2	0
AT4G10040.1	CYTC-1, ATCYTC-A | CYTOCHROME C-1 | chr1:8079384-8080286 FORWARD LENGTH=114	1	4	0	1			AT4G22240.1	Plastid-lipid associated protein PAP / fibrillin family proteinchr4:11766090-11767227 REVERSE LENGTH=310	0	2	2	1
AT4G03280.1	PETC, PGR1 | photosynthetic electron transfer C | chr4:1440314-1441717 FORWARD LENGTH=229	1	2	0	0			AT2G46140.1	Late embryogenesis abundant proteinchr2:18959163-18960362 FORWARD LENGTH=166	0	0	2	0
AT4G03210.1	XTH9 | xyloglucan endotransglucosylase/hydrolase 9 | chr4:1416019-1417197 FORWARD LENGTH=290	1	0	0	3			AT5G16510.1	Alpha-1,4-glucan-protein synthase family proteinchr5:5393296-5394342 FORWARD LENGTH=348	0	0	2	2
AT4G03190.1	GRH1, ATGRH1, AFB1 | GRR1-like protein 1 | chr4:1405108-1407057 REVERSE LENGTH=585	1	0	0	2			AT4G24190.1	SHD, HSP90.7, AtHsp90.7, AtHsp90-7Chaperone protein htpG family proteinchr4:12551902-12555851 REVERSE LENGTH=823	0	0	2	1
AT3G63190.1	RRF, HFP108, cpRRF, AtcpRRF | ribosome recycling factor, chloroplast precursor | chr3:23342861-23344640 REVERSE LENGTH=275	1	1	0	0			AT1G29940.1	NRPA2nuclear RNA polymerase A2chr1:10479322-10486670 REVERSE LENGTH=1178	0	0	2	0
AT3G61440.1	ATCYSC1, ARATH;BSAS3;1, CYSC1 | cysteine synthase C1 | chr3:22735885-22737792 FORWARD LENGTH=368	1	1	0	0			AT3G59600.1	NRPB8B, NRPD8B, NRPE8BRNA polymerase Rpb8chr3:22016629-22017923 FORWARD LENGTH=146	0	0	2	2
AT3G58990.1	IPMI1 | isopropylmalate isomerase 1 | chr3:21797524-21798285 REVERSE LENGTH=253	1	1	0	1			AT5G08450.1	CONTAINS InterPro DOMAIN/s: Histone deacetylation protein Rxt3 (InterPro:IPR013951); Has 34444 Blast hits to 20801 proteins in 1175 species: Archae - 64; Bacteria - 2390; Metazoa - 15568; Fungi - 3729; Plants - 1886; Viruses - 208	0	0	2	1
AT3G56910.1	PSRP5 | plastid-specific 50S ribosomal protein 5 | chr3:21069558-21070257 REVERSE LENGTH=148	1	0	0	0			AT3G53110.1	LOS4P-loop containing nucleoside triphosphate hydrolases superfamily proteinchr3:19687968-19690423 FORWARD LENGTH=496	0	0	2	1
AT3G54610.1	HAT1, GCN5, HAG1, HAC3, HAG01, BGT | histone acetyltransferase of the GNAT family 1 | chr3:20213593-20217375 FORWARD LENGTH=568	1	1	0	1			AT1G50200.1	ALATS, ACDAlanyl-tRNA synthetasechr1:18591429-18598311 REVERSE LENGTH=1003	0	0	2	1
AT3G54280.2	RGD3 | DNA binding;ATP binding;nucleic acid binding;binding;helicases;ATP binding;DNA binding;helicases | chr3:20092361-20104153 FORWARD LENGTH=2129	1	1	0	1			ATCG00340.1	PSABPhotosystem I, PsaA/PsaB proteinchrC:37375-39579 REVERSE LENGTH=734	0	0	2	0
AT3G53260.1	PAL2, ATPAL2 | phenylalanine ammonia-lyase 2 | chr3:19744256-19746619 REVERSE LENGTH=717	1	0	0	2			AT5G47030.1	ATPase, F1 complex, delta/epsilon subunitchr5:19090384-19092034 FORWARD LENGTH=203	0	0	2	0
AT3G51840.1	ACX4, ATSCX, ATG6 | acyl-CoA oxidase 4 | chr3:19225653-19229008 REVERSE LENGTH=436	1	3	0	1			AT3G17020.1	Adenine nucleotide alpha hydrolases-like superfamily proteinchr3:5802728-5804063 REVERSE LENGTH=163	0	0	2	0
AT3G49800.1	BSD domain-containing protein | chr3:18471957-18473676 REVERSE LENGTH=428	1	1	0	0			AT3G02200.2	Proteasome component (PCI) domain proteinchr3:406692-408919 FORWARD LENGTH=417	0	0	2	0
AT3G48110.1	EDD1, EDD | glycine-tRNA ligases | chr3:17763111-17770964 FORWARD LENGTH=1067	1	1	0	0			AT3G02090.2	MPPBETAInsulinase (Peptidase family M16) proteinchr3:365624-368534 FORWARD LENGTH=535	0	0	2	0
AT3G47070.1	LOCATED IN: thylakoid, chloroplast thylakoid membrane, chloroplast, chloroplast envelope; EXPRESSED IN: 22 plant structures; EXPRESSED DURING: 13 growth stages; CONTAINS InterPro DOMAIN/s: Thylakoid soluble phosphoprotein TSP9 (In	1	1	0	1			AT2G38580.1	Mitochondrial ATP synthase D chain-related proteinchr2:16138838-16142371 FORWARD LENGTH=482	0	0	2	0
AT3G46040.1	RPS15A | ribosomal protei	1	0	0	1			AT2G33040.1	ATP3gamma subunit of Mt ATP synthasechr2:14018978-14021047 REVERSE LENGTH=325	0	0	2	0
AT3G45030.1	Ribo	1	0	0	1			AT1G59760.1	RNA helicase, ATP-dependent, SK12/DOB1 proteinchr1:21984571-21990110 REVERSE LENGTH=988	0	0	2	0
AT3G29320.1	Glycosyl transferase, family 35 | chr3:11252871-11257587 FORWARD LENGTH=962	1	0	0	0			AT1G20640.1	Plant regulator RWP-RK family proteinchr1:7155201-7157986 FORWARD LENGTH=844	0	0	2	0
AT3G29090.1	PME31, ATPME31 | pectin methylesterase 31 | chr3:11073804-11075335 FORWARD LENGTH=317	1	0	0	0			AT1G21350.3	Thioredoxin superfamily proteinchr1:7477376-7479012 REVERSE LENGTH=252	0	1	2	1
AT3G26420.1	ATRZ-1A | RNA-binding (RRM/RBD/RNP motifs) family protein with retrovirus zinc finger-like domain | chr3:9671953-9673055 FORWARD LENGTH=245	1	2	0	1			AT2G32720.1	B5 #4, ATCB5-B, CB5-Bcytochrome B5 isoform Bchr2:13877013-13878447 REVERSE LENGTH=134	0	1	2	0
AT3G25545.1	unknown protein; FUNCTIONS IN: molecular_function unknown; INVOLVED IN: biological_process unknown; LOCATED IN: cellular_component unknown; EXPRESSED IN: 23 plant structures; EXPRESSED DURING: 13 growth stages; Has 38 Blast hits t	1	3	0	2			AT5G64370.1	BETA-UP, PYD3beta-ureidopropionasechr5:25739264-25741031 FORWARD LENGTH=408	0	1	2	0
AT3G24170.1	ATGR1, GR1 | glutathione-disulfide reductase | chr3:8729762-8734115 REVERSE LENGTH=499	1	1	0	3			AT5G01530.1	LHCB4.1light harvesting complex photosystem IIchr5:209084-210243 FORWARD LENGTH=290	0	1	2	0
AT3G23980.1	BLI, KOS1 | BLISTER | chr3:8662818-8667440 REVERSE LENGTH=714	1	0	0	3			AT4G27745.1	Yippee family putative zinc-binding proteinchr4:13840530-13841279 FORWARD LENGTH=106	0	1	2	0
AT3G23700.1	Nucleic acid-binding proteins superfamily | chr3:8531689-8533742 REVERSE LENGTH=392	1	0	0	0			AT5G51100.1 FSD2;AT4G00651.1 FSD	FSD2Fe superoxide dismutase 2chr5:20773357-20775635 REVERSE LENGTH=305	1	0	2	1
AT3G23660.2	Sec23/Sec24 protein transport family protein | chr3:8513666-8517729 REVERSE LENGTH=791	1	2	0	0			AT5G27670.1	HTA7histone H2A 7chr5:9792807-9793365 REVERSE LENGTH=150	1	2	2	0
AT3G22220.1	hAT transposon superfamily | chr3:7839808-7842358 REVERSE LENGTH=761	1	1	0	1			AT1G48610.1 AHL	AT hook motif-containing proteinchr1:17971027-17972798 REVERSE LENGTH=212	1	2	2	1
AT3G20810.2	JMJD5 | 2-oxoglutarate (2OG) and Fe(II)-dependent oxygenase superfamily protein | chr3:7275814-7278144 FORWARD LENGTH=429	1	1	0	0			AT1G09340.1	CRB, CSP41B, HIP1.3chloroplast RNA bindingchr1:3015473-3018035 FORWARD LENGTH=378	1	2	2	0
AT3G20790.1	NAD(P)-binding Rossmann-fold superfamily protein | chr3:7268802-7271099 FORWARD LENGTH=355	1	2	0	1			AT2G36870.1;AT3G48580.1	XTH32xyloglucan endotransglucosylase/hydrolase 32chr2:15472869-15474630 REVERSE LENGTH=299	1	1	2	0
AT3G18940.1	clast3-related | chr3:6527081-6529050 REVERSE LENGTH=281	1	1	0	0			AT1G01050.1;AT4G01480.1;AT2G18230.1	AtPPa2, PPa2pyrophosphorylase 2ch	1	1	2	1
AT3G18000.1	NMT1, XPL1, PEAMT | S-adenosyl-L-methionine-dependent methyltransferases superfamily protein | chr3:6154578-6157331 FORWARD LENGTH=491	1	1	0	0			AT5G64350.1	FKBP12, ATFKBP12FK506-binding protein 12chr5:25734810-25735990 REVERSE LENGTH=112	1	3	2	0
AT3G17940.1	Galactose mutarotase-like superfamily protein | chr3:6143707-6145244 REVERSE LENGTH=341	1	1	0	3			AT5G59160.1;AT2G39840.1	TOPP2, PPOtype one serine/threonine protein phosphatase 2chr5:23879567-23881102 FORWARD LENGTH=312	1	3	2	1
AT3G16410.1	ATMLP-470, NSP1, ATNSP1 | nitrile specifier protein 1 | chr3:5566516-5568330 FORWARD LENGTH=470	1	1	0	4			AT5G40040.1	60S acidic ribosomal protein familychr5:16029913-16030257 REVERSE LENGTH=114	1	3	2	2
AT3G16170.1	AMP-dependent synthetase and ligase family protein | chr3:5476490-5480128 FORWARD LENGTH=544	1	2	0	1			AT5G02810.1	PRR7, APRR7pseudo-response regulator 7chr5:638283-641461 REVERSE LENGTH=727	1	3	2	1
AT3G15690.2	Single hybrid motif superfamily protein | chr3:5317108-5319435 FORWARD LENGTH=263	1	0	0	1			AT3G62030.2	ROC4rotamase CYP 4chr3:22973004-22975139 FORWARD LENGTH=313	1	3	2	0
AT3G15010.1	RNA-binding (RRM/RBD/RNP motifs) family protein | chr3:5052844-5054058 FORWARD LENGTH=404	1	1	0	0			AT3G60240.4	EIF4G, CUM2eukaryotic translation initiation factor 4Gchr3:22261842-22268295 FORWARD LENGTH=1727	1	3	2	0
AT3G14010.1	CID4 | CTC-interacting domain 4 | chr3:4637164-4640691 FORWARD LENGTH=595	1	1	0	0			AT3G25230.2;AT5G48570.1	ROF1, ATFKBP62, FKBP62rotamase FKBP 1chr3:9188257-9191175 FORWARD LENGTH=562	1	3	2	1
AT3G13940.1	DNA binding;DNA-directed RNA polymerases | chr3:4600647-4602412 REVERSE LENGTH=442	1	1	0	0			AT3G04790.1	Ribose 5-phosphate isomerase, type A proteinchr3:1313365-1314195 FORWARD LENGTH=276	1	3	2	2
AT3G13570.1	SCL30A, At-SCL30A | SC35-like splicing factor 30A | chr3:4429564-4431602 REVERSE LENGTH=262	1	1	0	0			AT5G63420.1	emb2746RNA-metabolising metallo-beta-lactamase family proteinchr5:25400515-25405807 FORWARD LENGTH=911	1	4	2	3
AT3G11710.1	ATKRS-1 | lysyl-tRNA synthetase 1 | chr3:3702359-3705613 REVERSE LENGTH=626	1	1	0	2			AT5G14030.1	translocon-associated protein beta (TRAPB) family proteinchr5:4526878-4528253 FORWARD LENGTH=195	1	4	2	0
AT3G10940.1	dual specificity protein phosphatase (DsPTP1) family protein | chr3:3422259-3423394 REVERSE LENGTH=282	1	2	0	0			AT5G59320.1	LTP3lipid transfer protein 3chr5:23929051-23929492 FORWARD LENGTH=115	1	1	2	1
AT3G09630.1	Ribosomal protein L4/L1 family | chr3:2953813-2955444 FORWARD LENGTH=406	1	1	0	1			AT2G31570.1	ATGPX2, GPX2glutathione peroxidase 2chr2:13438211-13439775 REVERSE LENGTH=169	1	1	2	0
AT3G08010.1	ATAB2 | RNA binding | chr3:2556046-2557426 FORWARD LENGTH=374	1	0	0	0			AT2G31390.1;AT1G06030.1;AT1G06020.1;AT1G50390.1;AT5G51830.1	pf	1	2	2	0
AT3G07850.1	Pectin lyase-like superfamily protein | chr3:4648607-4650226 REVERSE LENGTH=445	1	0	0	1			AT2G33430.1	DAL1, DALdifferentiation and greening-like 1chr2:14162732-14164729 FORWARD LENGTH=219	1	2	2	2
AT3G04620.1	Alba DNA/RNA-binding protein | chr3:1255660-1256739 REVERSE LENGTH=164	1	1	0	0			AT3G11940.1	ATRPS5A, AML1, RPS5Aribosomal protein 5Achr3:3778175-3779354 REVERSE LENGTH=207	1	2	2	2
AT3G02660.1	emb2768 | Tyrosyl-tRNA synthetase, class Ib, bacterial/mitochondrial | chr3:570221-571756 REVERSE LENGTH=511	1	0	0	2			AT4G39090.1	RD19, RD19APapain family cysteine proteasechr4:18215826-18217326 REVERSE LENGTH=368	1	2	2	1
AT3G02630.1	Plant stearoyl-acyl-carrier-protein desaturase family protein | chr5:5306981-5309639 FORWARD LENGTH=39	1	3	0	0			AT3G01390.1	VMA10, AVMA10vacuolar membrane ATPase 10chr3:150265-150922 REVERSE LENGTH=110	1	0	2	1
AT3G02180.1	SP1L3 | SPIRAL1-like3 | chr3:404989-405457 FORWARD LENGTH=122	1	1	0	1			AT2G42600.2	ATPPC2, PPC2phosphoenolpyruvate carboxylase 2chr2:17734541-17738679 REVERSE LENGTH=963	1	0	2	0
AT3G01090.2	AKIN10, KIN10 | SNF1 kinase homolog 10 | chr3:31437-34143 REVERSE LENGTH=535	1	1	0	0			AT2G35120.1	Single hybrid motif superfamily proteinchr2:14805913-14807274 REVERSE LENGTH=156	1	1	2	2
AT2G47620.1	ATSWI3A, CHB1, SWI3A | SWITCH/sucrose nonfermenting 3A | chr2:19532034-19534251 FORWARD LENGTH=512	1	0	0	1			AT2G40060.1	Clathrin light chain proteinchr2:16726564-16728001 FORWARD LENGTH=258	1	1	2	1
AT2G43910.2	ATHOL1, HOL1 | HARMLESS TO OZONE LAYER 1 | chr2:18184596-18186951 REVERSE LENGTH=246	1	1	0	3			ATCG01230.1;ATCG00905.1;ATCG00065.1	RPS12A, RPS12ribosomal prote	1	2	2	0
AT2G42810.2	PP5, PP5.2 | protein phosphatase 5.2 | chr2:17812336-17815896 REVERSE LENGTH=538	1	5	0	1			AT2G05710.1;AT4G26970.1	ACO3aconitase 3chr2:2141591-2146350 FORWARD LENGTH=990	1	0	2	1
AT2G42690.1	alpha/beta-Hydrolases superfamily protein | chr2:17776356-17777682 REVERSE LENGTH=412	1	1	0	1			AT5G03470.1	ATB ALPHAProtein phosphatase 2A regulatory B subunit family proteinchr5:866795-868872 FORWARD LENGTH=495	1	0	2	1
AT2G42520.1	P-loop containing nucleoside triphosphate hydrolases superfamily protein | chr3:2165709	1	1	0	1			AT3G52230.1	unknown protein; FUNCTIONS IN: molecular_function unknown; INVOLVED IN: biological_process unknown; LOCATED IN: chloroplast outer membrane, chloroplast thylakoid membrane, chloroplast, chloroplast envelope; EXPRESSED IN: 24 plant	1	0	2	0
AT2G41680.1	NTRC | NADPH-dependent thioredoxin reductase C | chr2:17376349-17379028 REVERSE LENGTH=529	1	2	0	1			AT1G06760.1	winged-helix DNA-binding transcription factor family proteinchr1:2076687-2077616 REVERSE LENGTH=274	1	1	2	1
AT2G41430.1	ERD15, LSR1, CID1 | dehydration-induced protein (ERD15) | chr2:17269736-17270314 FORWARD LENGTH=163	1	2	0	0			AT3G19980.1	ATFYPP3, EMB2736, STPP, FYPP3flower-specific, phytochrome-associated protein phosphatase 3chr3:6962008-6964761 FORWARD LENGTH=303	1	2	2	0
AT2G39795.1	Mitochondrial glycoprotein family protein | chr2:16597026-16598028 FORWARD LENGTH=250	1	1	0	0			AT5G47190.1	Ribosomal protein L19 family proteinchr5:19164432-19166064 REVERSE LENGTH=229	2	2	2	4
AT2G38730.1	Cyclophilin-like peptidyl-prolyl cis-trans isomerase family protein | chr2:16192579-16194038 REVERSE LENGTH=199	1	2	0	1			AT4G29670.2	ACHT2atypical CYS HIS rich thioredoxin 2chr4:14535983-14537108 REVERSE LENGTH=236	2	1	2	1
AT2G38270.1	CXIP2, ATGRX2 | CAX-interacting protein 2 | chr2:16031347-16033054 REVERSE LENGTH=293	1	1	0	1			AT5G20070.1	ATNUDT19, ATNUDX19, NUDX19nudix hydrolase homolog 19chr5:6779893-6782308 FORWARD LENGTH=438	2	3	2	1
AT2G36360.5	Galactose oxidase/kelch repeat superfamily protein | chr2:15243461-15247523 REVERSE LENGTH=512	1	0	0	1			AT4G28980.2	CDKF;1, CAK1ATCDK-activating kinase 1ATchr4:14288471-14290102 FORWARD LENGTH=479	2	3	2	0
AT2G34470.2	UREG, PSKF109 | urease accessory protein G | chr2:14530900-14532411 REVERSE LENGTH=276	1	0	0	0			AT4G02840.2;AT3G07590.1	Small nuclear ribonucleoprotein family proteinchr4:1264726-1266253 FORWARD LENGTH=126	2	3	2	2
AT2G34420.1	CAB1, AB140, CAB140, LHCB1.3 | chlorophyll A/B binding protein 1 | chr1:10478071-10478874 FORWARD	1	2	0	1			AT2G25060.1	ENODL14, AtENODL14early nodulin-like protein 14chr2:10662308-10662930 FORWARD LENGTH=182	2	3	2	1
AT2G33410.1	RNA-binding (RRM/RBD/RNP motifs) family protein | chr2:14156085-14157435 FORWARD LENGTH=404	1	2	0	2			AT5G44710.1	CONTAINS InterPro DOMAIN/s: Ribosomal protein S27/S33, mitochondrial (InterPro:IPR013219); Has 101 Blast hits to 101 proteins in 55 species: Archae - 0; Bacteria - 0; Metazoa - 8; Fungi - 59; Plants - 26; Viruses - 0; Other Eukary	2	4	2	3
AT2G32920.1	ATPDIL2-3, PDI9, ATPDI9, PDIL2-3 | PDI-like 2-3 | chr2:13962502-13965406 REVERSE LENGTH=440	1	2	0	1			AT5G03850.1;AT3G10090.1	Nucleic acid-binding, OB-fold-like proteinchr3:3108960-3109154 REVERSE LENGTH=64	2	4	2	7
AT2G32520.1	alpha/beta-Hydrolases superfamily protein | chr2:13805823-13807442 REVERSE LENGTH=239	1	2	0	1			AT3G47650.1	DnaJ/Hsp40 cysteine-rich domain superfamily proteinchr3:17569576-17570262 FORWARD LENGTH=136	2	4	2	1
AT2G31750.1	UGT74D1 | UDP-glucosyl transferase 74D1 | chr2:13497312-13499870 FORWARD LENGTH=456	1	2	0	1			AT2G42590.3	GRF9, GF14 MUgeneral regulatory factor 9chr2:17732164-17733775 REVERSE LENGTH=276	2	4	2	3
AT2G28760.2	UXS6 | UDP-XYL synthase 6 | chr2:12336469-12338642 REVERSE LENGTH=343	1	0	0	0			AT1G16350.1;AT1G79470.1	Aldolase-type TIM barrel family proteinchr1:5590951-5592872 FORWARD LENGTH=502	2	4	2	1
AT2G26060.1	emb1345 | Transducin/WD40 repeat-like superfamily protein | chr2:11102400-11105127 FORWARD LENGTH=352	1	2	0	1			AT3G55700.1	UDP-Glycosyltransferase superfamily proteinchr3:20671202-20673278 FORWARD LENGTH=460	2	5	2	2
AT2G24210.1	TPS10 | terpene synthase 10 | chr2:10294330-10297401 FORWARD LENGTH=591	1	0	0	0			AT1G07440.1	NAD(P)-binding Rossmann-fold superfamily proteinchr1:2286436-2287665 REVERSE LENGTH=266	2	5	2	3
AT2G20760.1	Clathrin light chain protein | chr2:8943279-8945108 REVERSE LENGTH=338	1	1	0	1			AT4G26390.1;AT5G56350.1;AT3G25960.1;AT3G55650.1;AT3G04050.1	Pyruvate kinase family prote	2	1	2	0
AT2G18960.1	HA2 | H(+)-ATPase 2 | chr4:14770820-14775920 REVERSE LENGTH=981	1	2	0	3			AT5G63840.1	RSW3, PSL5Glycosyl hydrolases family 31 proteinchr5:25545056-25548922 FORWARD LENGTH=921	2	2	2	1
AT2G18230.1	AtPPa2, PPa2 | pyrophosphorylase 2 | chr2:7932139-7933560 REVERSE LENGTH=218	1	1	0	1			AT5G54160.1	ATOMT1, OMT1O-methyltransferase 1chr5:21982075-21984167 FORWARD LENGTH=363	2	1	2	5
AT2G17390.1	AKR2B | ankyrin repeat-containing 2B | chr2:7555870-7557743 FORWARD LENGTH=344	1	0	0	1			AT3G55620.1	emb1624Translation initiation factor IF6chr3:20634581-20636312 FORWARD LENGTH=245	2	1	2	1
AT2G16700.1	ADF5, ATADF5 | actin depolymerizing factor 5 | chr2:7244717-7245467 FORWARD LENGTH=143	1	0	0	1			AT5G16130.1;AT3G02560.1	Ribosomal protein S7e family proteinchr5:5268984-5269912 FORWARD LENGTH=190	2	2	2	2
AT2G04780.1	FLA7 | FASCICLIN-like arabinoogalactan 7 | chr2:1677488-1678252 FORWARD LENGTH=254	1	0	0	0			AT4G27520.1	ENODL2, AtENODL2early nodulin-like protein 2chr4:13750668-13751819 REVERSE LENGTH=349	2	2	2	1
AT2G03430.1	Ankyrin repeat family protein | chr2:1036192-1037536 REVERSE LENGTH=240	1	0	0	1			AT5G46290.3	KASI3-ketoacyl-acyl carrier protein synthase Ichr5:18774439-18776629 REVERSE LENGTH=489	3	2	2	3
AT1G80210.1	BRCC36A, AtBRCC36A | Mov34/MPN/PAD-1 family protein | chr1:30163357-30165628 REVERSE LENGTH=406	1	1	0	1			AT5G23860.1	TUB8tubulin beta 8chr5:8042962-8044528 FORWARD LENGTH=449	3	1	2	2
AT1G78870.1	UBC36 | ubiquitin-conjugating enzyme 36 | chr1:5776550-5778327 REVERSE LENGTH=162	1	1	0	0			AT5G14910.1	Heavy metal transport/detoxification superfamily protein chr5:4823815-4825196 FORWARD LENGTH=178	3	3	2	2
AT1G78370.1	ATGSTU20, GSTU20 | glutathione S-transferase TAU 20 | chr1:29484428-29485204 REVERSE LENGTH=217	1	4	0	2			AT4G15000.1	Ribosomal L27e protein familychr4:8571896-8572303 FORWARD LENGTH=135	3	3	2	3
AT1G77940.1	Ribosomal protein L7Ae/L30e/S12e/Gadd45 family protein | chr1:29304116-29305288 REVERSE LENGTH=112	1	0	0	0			AT4G11220.1	BTI2, RTNLB2VIRB2-interacting protein 2chr4:6838176-6839578 REVERSE LENGTH=271	3	3	2	1
AT1G76180.1	ERD14 | Dehydrin family protein | chr1:28587013-28587657 REVERSE LENGTH=185	1	0	0	2			AT4G00270.1;AT2G25650.1;AT5G14280.1	DNA-binding storekeeper protein-related transcriptional regulatorchr2:10914765-10916006 FORWARD	3	3	2	2
AT1G76080.1	ATCDSP32, CDSP32 | chloroplastic drought-induced stress protein of 32 kD | chr1:28548063-28549348 REVERSE LENGTH=302	1	1	0	0			AT1G14320.1	SAC52, RPL10, RPL10ARibosomal protein L16p/L10e family proteinchr1:4888270-4889408 FORWARD LENGTH=220	3	3	2	0
AT1G74100.1	SOT16, ATSOT16, CORI-7, ATST5A | sulfotransferase 16 | chr1:27864489-27865505 REVERSE LENGTH=338	1	2	0	0			AT1G13930.1	Involved in response to salt stress. Knockout mutants are hypersensitive to salt stress.chr1:4761091-4761558 FORWARD LENGTH=155	3	3	2	2
AT1G71860.1	PTP1, ATPTP1 | protein tyrosine phosphatase 1 | chr1:27026866-27028675 FORWARD LENGTH=340	1	0	0	0			AT1G02813.1	Protein of unknown function, DUF538chr1:620773-621222 FORWARD LENGTH=149	3	3	2	2
AT1G71310.2	cobalt ion binding | chr1:26878717-26879844 REVERSE LENGTH=176	1	1	0	1			AT4G29010.1	AIM1Enoyl-CoA hydratase/isomerase familychr4:14297312-14302016 REVERSE LENGTH=721	3	4	2	3
AT1G67280.1	Glyoxalase/Bleomycin resistance protein/Dioxygenase superfamily protein | chr1:25188563-25190547 REVERSE LENGTH=350	1	1	0	0			AT3G10220.1	tubulin folding cofactor Bchr3:3161977-3164037 FORWARD LENGTH=243	3	4	2	0
AT1G65650.1	UCH2 | Peptidase C12, ubiquitin carboxyl-terminal hydrolase 1 | chr1:24415172-24417466 REVERSE LENGTH=330	1	1	0	0			AT4G01290.1	unknown protein; FUNCTIONS IN: molecular_function unknown; INVOLVED IN: biological_process unknown; LOCATED IN: cellular_component unknown; EXPRESSED IN: 24 plant structures; EXPRESSED DURING: 15 growth stages; Has 1744 Blast hits	3	5	2	1
AT1G63460.1	GPX8, ATGPX8 | glutathione peroxidase 8 | chr1:23535118-23536326 FORWARD LENGTH=167	1	1	0	0			AT5G48300.1	ADG1, APS1ADP glucose pyrophosphorylase 1chr5:19570326-19572557 FORWARD LENGTH=520	3	6	2	3
AT1G62820.1	Calcium-binding EF-hand family protein | chr1:23263822-23264268 REVERSE LENGTH=148	1	2	0	0			AT2G30620.1	winged-helix DNA-binding transcription factor family proteinchr2:13045360-13046267 FORWARD LENGTH=273	3	8	2	1
AT1G61150.1	LisH and RanBPM domains containing protein | chr1:22542928-22544355 FORWARD LENGTH=243	1	1	0	0			AT3G55750.1	Ribosomal protein L35Ae family proteinchr3:20698641-20699553 FORWARD LENGTH=111	3	2	2	0
AT1G60850.2	ATRPAC42, AAC42 | DNA-directed RNA polymerase family protein | chr1:22398078-22400155 REVERSE LENGTH=375	1	1	0	2			AT5G22440.1	Ribosomal protein L1p/L10e familychr5:7435328-7436486 REVERSE LENGTH=217	3	2	2	2
AT1G56190.1	Phosphoglycerate kinase family protein | chr1:21028403-21030454 FORWARD LENGTH=478	1	1	0	0			AT5G47770.1	FPS1farnesyl diphosphate synthase 1chr5:19345297-19347415 FORWARD LENGTH=384	3	2	2	1
AT1G53280.1	Class I glutamine amidotransferase-like superfamily protein | chr1:19864942-19867341 REVERSE LENGTH=438	1	1	0	1			AT1G76180.1	ERD14Dehydrin family proteinchr1:28587013-28587657 REVERSE LENGTH=185	3	2	2	1
AT1G52670.1	Single hybrid motif superfamily protein | chr1:19615119-19617420 REVERSE LENGTH=274	1	2	0	2			AT3G59970.3	MTHFR1methylenetetrahydrofolate reductase 1chr3:22151303-22154323 FORWARD LENGTH=592	4	2	2	2
AT1G52380.1	NUP50 (Nucleoporin 50 kDa) protein | chr1:19509979-19511301 FORWARD LENGTH=440	1	2	0	0			AT5G10920.1	L-Aspartase-like family proteinchr5:3441805-3443892 FORWARD LENGTH=517	4	0	2	0
AT1G51690.3	B ALPHA | protein phosphatase 2A 55 kDa regulatory subunit B alpha isoform | chr1:19164124-19169974 FORWARD LENGTH=603	1	0	0	1			AT2G44350.2;AT3G60100.1	ATCS, CSY4Citrate synthase family proteinchr2:18316673-18320524 FORWARD LENGTH=474	4	2	2	2
AT1G50110.1	D-aminoacid aminotransferase-like PLP-dependent enzymes superfamily protein | chr1:18558203-18560219 REVERSE LENGTH=356	1	1	0	2			AT3G56910.1	PSRP5plastid-specific 50S ribosomal protein 5chr3:21069558-21070257 REVERSE LENGTH=148	4	2	2	4
AT1G49970.1	CLPR1, NCLPP5, SVR2 | CLP protease proteolytic subunit 1 | chr1:18501936-18504462 REVERSE LENGTH=387	1	2	0	0			AT5G62790.2	DXR1-deoxy-D-xylulose 5-phosphate reductoisomerasechr5:25214358-25217289 REVERSE LENGTH=497	4	2	2	0
AT1G48030.1	mtLPD2 | lipoamide dehydrogenase 2 | chr3:5890278-5892166 REVERSE LENGTH=507	1	1	0	0			AT4G23670.1;AT4G14060.1;AT3G26460.1;AT1G14950.1	Polyketide cyclase/dehydrase and lipid transport superfamily proteinchr4:12332846-12333656 REVERSE LENGTH=151	4	2	2	0
AT1G47980.1	unknown protein; FUNCTIONS IN: molecular_function unknown; INVOLVED IN: biological_process unknown; LOCATED IN: endomembrane system; EXPRESSED IN: 6 plant structures; EXPRESSED DURING: 4 anthesis, F mature embryo stage, petal diff	1	0	0	1			AT4G34870.1	ROC5, ATCYP1rotamase cyclophilin 5chr4:16614451-16614969 FORWARD LENGTH=172	4	3	2	3
AT1G47710.1	Serine protease inhibitor (SERPIN) family protein | chr1:17558271-17560061 FORWARD LENGTH=391	1	4	0	2			AT4G30220.2;AT2G14285.1	Small nuclear ribonucleoprotein family proteinchr2:6052612-6053500 REVERSE LENGTH=61	4	3	2	2
AT1G45150.1	unknown protein; Has 219 Blast hits to 202 proteins in 78 species: Archae - 0; Bacteria - 166; Metazoa - 0; Fungi - 0; Plants - 36; Viruses - 0; Other Eukaryotes - 17 (source: NCBI BLink). | chr1:17077615-17082330 REVERSE LENGTH=6	1	0	0	2			AT5G42820.2	ATU2AF35B, U2AF35BZinc finger C-x8-C-x5-C-x3-H type family proteinchr5:17170445-17171296 REVERSE LENGTH=283	4	4	2	0
AT1G44900.1	MCM2, ATMCM2 | minichromosome maintenance (MCM2/3/5) family protein | chr1:16970291-16974457 FORWARD LENGTH=936	1	1	0	3			AT4G22010.1;AT1G41830.1;AT4G28090.1;AT4G38420.1	sks4SKU5 similar 4chr4:11663429-11666463 FORWARD LENGTH=541	4	4	2	1
AT1G35670.1	CPK4, ATCPK4 | calcium-dependent protein kinase 4 | chr4:6049560-6052184 FORWARD LENGTH=501	1	0	0	0			AT3G63490.1	Ribosomal protein L1p/L10e familychr3:23444269-23446020 FORWARD LENGTH=346	4	4	2	2
AT1G33680.1	KH domain-containing protein | chr1:12204056-12208282 FORWARD LENGTH=763	1	1	0	1			AT2G38540.1	LP1, LTP1, ATLTP1lipid transfer protein 1chr2:16130418-16130893 FORWARD LENGTH=118	4	5	2	1
AT1G33590.1	Leucine-rich repeat (LRR) family protein | chr1:12177788-12179221 FORWARD LENGTH=477	1	0	0	2			ATCG00780.1	RPL14ribosomal protein L14chrC:80696-81064 REVERSE LENGTH=122	4	6	2	4
AT1G31080.1	F-box family protein | chr1:11091832-11092899 FORWARD LENGTH=355	1	0	0	2			AT3G14420.1;AT4G18360.1;AT3G14415.2	Aldolase-typ	4	2	2	1
AT1G29220.2	transcriptional regulator family protein | chr1:10210678-10212571 REVERSE LENGTH=363	1	1	0	0			AT4G24130.1	Protein of unknown function, DUF538chr4:12527861-12528423 FORWARD LENGTH=157	5	2	2	1
AT1G24050.1	RNA-processing, Lsm domain | chr1:8507057-8508439 FORWARD LENGTH=188	1	2	0	2			AT2G30860.1	ATGSTF9, GLUTTR, ATGSTF7, GSTF9glutathione S-transferase PHI 9chr2:13139132-13140057 FORWARD LENGTH=215	5	3	2	5
AT1G22940.1	TH1, TH-1, THIE | thiamin biosynthesis protein, putative | chr1:8122384-8124908 FORWARD LENGTH=522	1	0	0	0			AT3G18165.1	MOS4modifier of snc1,4chr3:6223248-6225076 FORWARD LENGTH=253	5	4	2	1
AT1G21065.1	unknown protein; INVOLVED IN: biological_process unknown; LOCATED IN: chloroplast; EXPRESSED IN: 22 plant structures; EXPRESSED DURING: 13 growth stages; CONTAINS InterPro DOMAIN/s: Uncharacterised protein family UPF0047 (InterPro	1	0	0	1			AT2G27720.2	60S acidic ribosomal protein familychr2:11818696-11819370 FORWARD LENGTH=130	5	4	2	2
AT1G19880.1	Regulator of chromosome condensation (RCC1) family protein | chr1:6900648-6903818 REVERSE LENGTH=538	1	1	0	2			AT5G57290.1	60S acidic ribosomal protein familychr5:23207049-23207835 REVERSE LENGTH=120	5	5	2	3
AT1G19870.1	iqd32 | IQ-domain 32 | chr1:6895400-6898539 REVERSE LENGTH=794	1	0	0	1			AT4G14710.5;AT4G14716.1	ATARD1, ARD1acireductone dioxygenase 1chr4:8430484-8431867 REVERSE LENGTH=192	5	5	2	4
AT1G18490.1	Protein of unknown function (DUF1637) | chr1:6367116-6368640 FORWARD LENGTH=282	1	2	0	0			AT3G25530.1	GHBDH, ATGHBDH, GLYR1, GR1glyoxylate reductase 1chr3:9271949-9273514 REVERSE LENGTH=289	5	5	2	3
AT1G17890.1	GER2 | NAD(P)-binding Rossmann-fold superfamily protein | chr1:6154478-6155596 REVERSE LENGTH=328	1	1	0	0			AT5G47910.1;AT5G51060.1	RHD2, ATRBOHC, RBOHCNADPH/respiratory burst oxidase protein Dchr5:20757484-20762175 REVERSE LENGTH=905	6	3	2	0
AT1G17760.1	CSTF77, ATCSTF77 | Tetratricopeptide repeat (TPR)-like superfamily protein | chr1:6110208-6116271 REVERSE LENGTH=734	1	0	0	0			AT3G07050.1	GTP-binding family proteinchr3:2229602-2232279 REVERSE LENGTH=582	6	3	2	0
AT1G17650.1	GLYR2, GR2 | glyoxylate reductase 2 | chr1:6069594-6071964 REVERSE LENGTH=358	1	1	0	1			AT3G55120.1	TT5, A11, CFIChalcone-flavanone isomerase family proteinchr3:20430248-20431415 REVERSE LENGTH=246	6	4	2	1
AT1G17070.1	GC-rich sequence DNA-binding factor-like protein with Tuftelin interacting domain | chr1:5837653-5840202 FORWARD LENGTH=849	1	1	0	1			AT2G21060.1	ATGRP2B, ATCSP4, GRP2Bglycine-rich protein 2Bchr2:9036983-9037588 REVERSE LENGTH=201	6	4	2	1
AT1G15340.1	MBD10 | methyl-CPG-binding domain 10 | chr1:5275895-5277474 REVERSE LENGTH=384	1	1	0	1			AT2G19770.1;AT5G56600.1	PRF5profilin 5chr2:8519885-8521119 REVERSE LENGTH=134	6	4	2	2
AT1G15270.1	Translation machinery associated TMA7 | chr1:5250833-5252020 REVERSE LENGTH=64	1	0	0	1			AT1G32060.1	PRKphosphoribulokinasechr1:11532668-11534406 FORWARD LENGTH=395	6	5	2	2
AT1G15130.1	Endosomal targeting BRO1-like domain-containing protein | chr1:5206217-5209848 REVERSE LENGTH=846	1	1	0	1			AT1G11860.1	Glycine cleavage T-protein familychr1:4001801-4003245 FORWARD LENGTH=408	6	6	2	3
AT1G14980.1	CPN10 | chaperonin 10 | chr1:5165930-5166654 REVERSE LENGTH=98	1	0	0	0			AT5G67320.1	HOS15WD-40 repeat family proteinchr5:26857268-26860974 FORWARD LENGTH=613	6	8	2	3
AT1G13440.1	GAPC-2, GAPC2 | glyceraldehyde-3-phosphate dehydrogenase C2 | chr1:4608465-4610494 REVERSE LENGTH=338	1	0	0	1			AT5G22880.1	H2B, HTB2histone B2chr5:7652130-7652567 REVERSE LENGTH=145	6	11	2	4
AT1G12010.1	EFE, ACO4, EAT1 | ethylene-forming enzyme | chr1:1431419-1432695 REVERSE LENGTH=323	1	1	0	1			AT3G54960.1	ATPDIL1-3, PDI1, ATPDI1, PDIL1-3PDI-like 1-3chr3:20363514-20366822 REVERSE LENGTH=579	7	6	2	0
AT1G09210.1	CRT1b, AtCRT1b | calreticulin 1b | chr1:2973217-2976655 REVERSE LENGTH=424	1	2	0	2			AT4G24780.1	Pectin lyase-like superfamily proteinchr4:12770631-12772227 REVERSE LENGTH=408	7	7	2	1
AT1G09010.1	glycoside hydrolase family 2 protein | chr1:2895259-2899287 REVERSE LENGTH=944	1	0	0	0			AT4G13430.1	IIL1, ATLEUC1isopropyl malate isomerase large subunit 1chr4:7804194-7807789 REVERSE LENGTH=509	8	4	2	1
AT1G04530.1	TPR4 | Tetratricopeptide repeat (TPR)-like superfamily protein | chr1:1234456-1235895 REVERSE LENGTH=310	1	2	0	5			AT4G37930.1;AT5G26780.3	SHM1, STM, SHMT1serine transhydroxymethyltransferase 1chr4:17831891-17834742 REVERSE LENGTH=517	9	4	2	1
AT1G01620.1	PIP1C, TMP-B, PIP1;3 | plasma membrane intrinsic protein 1C | chr1:225986-227176 REVERSE LENGTH=286	1	1	0	0			AT5G53560.1	ATB5-A, B5 #2, ATCB5-E, CB5-Ecytochrome B5 isoform Echr5:21759628-21760353 FORWARD LENGTH=134	9	6	2	1
AT1G01470.1	LEA14, LSR3 | Late embryogenesis abundant protein | chr1:172295-172826 REVERSE LENGTH=151	1	2	0	2			AT1G26880.1	Ribosomal protein L34e superfamily proteinchr1:9315640-9316681 REVERSE LENGTH=120	9	6	2	5
AT5G27970.2	ARM repeat superfamily protein | chr5:10004720-10015619 FORWARD LENGTH=1658	2	7	10	10			AT3G21810.1	Zinc finger C-x8-C-x5-C-x3-H type family proteinchr3:7684852-7688360 FORWARD LENGTH=437	11	7	2	1
AT4G19490.1	ATVPS54, VPS54 | VPS54 | chr4:10616017-10622934 FORWARD LENGTH=1034	2	2	8	6			AT1G48630.1	RACK1B_ATreceptor for activated C kinase 1Bchr1:17981977-17983268 REVERSE LENGTH=326	15	13	2	2
AT5G06600.1	UBP12 | ubiquitin-specific protease 12 | chr5:2019545-2027834 REVERSE LENGTH=1116	2	5	7	4			AT3G04260.1	PTAC3plastid transcriptionally active 3chr3:1123231-1127515 REVERSE LENGTH=910	0	0	1	1
AT1G63640.1	P-loop nucleoside triphosphate hydrolases superfamily protein with CH (Calponin Homology) domain | chr1:23589234-23595139 REVERSE LENGTH=1071	2	3	7	9			AT1G63680.1	ATMURE, PDE316, MUREacid-amino acid ligases;ligases;ATP binding;ATP binding;ligaseschr1:23614461-23617247 FORWARD LENGTH=772	0	0	1	1
AT1G47550.2	SEC3A | exocyst complex component sec3A | chr1:17457171-17463896 FORWARD LENGTH=888	2	1	7	0			AT2G34640.1	PTAC12, HMRplastid transcriptionally active 12chr2:14582061-14584345 REVERSE LENGTH=527	0	0	1	2
AT4G24840.1	FUNCTIONS IN: molecular_function unknown; INVOLVED IN: protein transport, Golgi organization; LOCATED IN: vacuole; EXPRESSED IN: 23 plant structures; EXPRESSED DURING: 13 growth stages; CONTAINS InterPro DOMAIN/s: COG complex comp	2	1	6	0			AT5G23310.1	FSD3Fe superoxide dismutase 3chr5:7850624-7852241 FORWARD LENGTH=263	0	0	1	1
AT3G12580.1	HSP70, ATHSP70 | heat shock protein 70 | chr3:3991487-3993689 REVERSE LENGTH=650	2	0	6	4			AT3G15290.1	3-hydroxyacyl-CoA dehydrogenase family proteinchr3:5145054-5146613 FORWARD LENGTH=294	0	0	1	2
AT3G06650.1	ACLB-1 | ATP-citrate lyase B-1 | chr3:2079247-2082633 REVERSE LENGTH=608	2	4	6	1			AT5G07030.1	Eukaryotic aspartyl protease family proteinchr5:2183600-2185717 REVERSE LENGTH=455	0	0	1	1
AT2G47980.1	SCC3, ATSCC3 | sister-chromatid cohesion protein 3 | chr2:19631423-19636795 FORWARD LENGTH=1098	2	4	6	9			AT1G71260.1	ATWHY2, WHY2WHIRLY 2chr1:26861849-26863391 REVERSE LENGTH=238	0	0	1	0
AT1G12470.1	zinc ion binding | chr1:4251359-4257201 FORWARD LENGTH=988	2	3	6	9			AT5G43060.1;AT3G48340.1	Granulin repeat cysteine protease family proteinchr5:17269784-17272117 REVERSE LENGTH=463	0	1	1	5
AT5G65460.1	KCA2, KAC2 | kinesin like protein for actin based chloroplast movement 2 | chr5:26161831-26169001 REVERSE LENGTH=1264	2	2	5	4			AT4G11150.1;AT1G64200.1;AT3G08560.1	VHA-E3vacuolar H+-ATPase subunit E isoform 3chr1:23828537-23830002 REVERSE LENGTH=237	0	2	1	1
AT1G77440.1	PBC2 | 20S proteasome beta subunit C2 | chr1:29096334-29098105 FORWARD LENGTH=204	2	4	5	3			AT5G65110.1	ACX2, ATACX2acyl-CoA oxidase 2chr5:26009821-26012482 REVERSE LENGTH=692	0	0	1	0
AT1G71270.1	POK, TTD8, ATVPS52 | Vps52 / Sac2 family | chr1:26863736-26869817 FORWARD LENGTH=707	2	2	5	2			AT5G42080.1	ADL1, ADL1A, AG68, DRP1A, RSW9, DL1dynamin-like proteinchr5:16820661-16824536 REVERSE LENGTH=610	0	0	1	0
AT1G66670.1	CLPP3, NCLPP3 | CLP protease proteolytic subunit 3 | chr1:24863995-24865646 REVERSE LENGTH=309	2	1	5	2			AT2G37690.1;AT2G05140.1	phosphoribosylaminoimidazole carboxylase, putative / AIR carboxylase, putativechr2:15806111-15810240 FORWARD LENGTH=642	0	1	1	1
AT5G54440.1	CLUB, AtTRS130 | CLUB | chr5:22100056-22107695 FORWARD LENGTH=1259	2	2	4	4			AT4G20050.1	QRT3Pectin lyase-like superfamily proteinchr4:10849911-10852090 REVERSE LENGTH=481	0	1	1	2
AT3G27670.1	RST1 | ARM repeat superfamily protein | chr3:10245338-10253158 FORWARD LENGTH=1841	2	3	4	3			AT1G30580.1	GTP bindingchr1:10831953-10835454 REVERSE LENGTH=394	0	1	1	0
AT3G10740.1	ASD1, ARAF1, ARAF, ATASD1 | alpha-L-arabinofuranosidase 1 | chr3:3361031-3364573 REVERSE LENGTH=678	2	1	4	3			AT3G22320.1	ATRPABC24.3, RPB5A, NRPB5, NRPD5Eukaryotic rpb5 RNA polymerase subunit family proteinchr3:7891045-7892094 REVERSE LENGTH=205	0	1	1	0
AT2G47250.1	RNA helicase family protein | chr2:19399923-19402981 REVERSE LENGTH=729	2	7	4	5			AT5G62350.1	Plant invertase/pectin methylesterase inhibitor superfamily proteinchr5:25037504-25038112 FORWARD LENGTH=202	0	2	1	2
AT1G79530.1	GAPCP-2 | glyceraldehyde-3-phosphate dehydrogenase of plastid 2 | chr1:5574433-5577406 FORWARD LENGTH=	2	6	4	6			AT3G52640.2	Zn-dependent exopeptidases superfamily proteinchr3:19515078-19520290 REVERSE LENGTH=705	0	0	1	0
AT1G47250.1	PAF2 | 20S proteasome alpha subunit F2 | chr1:17319220-17320900 FORWARD LENGTH=277	2	2	4	2			AT1G19520.1	NFD5pentatricopeptide (PPR) repeat-containing proteinchr1:6760032-6762581 FORWARD LENGTH=725	0	1	1	1
AT1G43690.1	ubiquitin interaction motif-containing protein | chr1:16478519-16482589 FORWARD LENGTH=599	2	0	4	4			AT4G34450.1	coatomer gamma-2 subunit, putative / gamma-2 coat protein, putative / gamma-2 COP, putativechr4:16471956-16476795 FORWARD LENGTH=886	0	2	1	1
AT1G31780.1	CONTAINS InterPro DOMAIN/s: Conserved oligomeric complex COG6 (InterPro:IPR010490); Has 384 Blast hits to 379 proteins in 190 species: Archae - 0; Bacteria - 4; Metazoa - 151; Fungi - 156; Plants - 42; Viruses - 0; Other Eukaryote	2	4	4	2			AT4G29510.1	ATPRMT11, PRMT11, ATPRMT1B, PRMT1Barginine methyltransferase 11chr4:14491739-14493752 FORWARD LENGTH=390	0	0	1	3
AT1G16970.1	KU70, ATKU70 | KU70 homolog | chr1:5801159-5805724 REVERSE LENGTH=621	2	2	4	3			AT5G16960.1	Zinc-binding dehydrogenase family proteinchr5:5574537-5575884 REVERSE LENGTH=346	0	0	1	0
AT1G14410.1	ATWHY1, PTAC1, WHY1 | ssDNA-binding transcriptional regulator | chr1:4929352-4930810 REVERSE LENGTH=263	2	5	4	4			AT5G13530.1	KEGprotein kinases;ubiquitin-protein ligaseschr5:4345618-4354369 FORWARD LENGTH=1625	0	0	1	0
AT1G03910.2	EXPRESSED IN: 24 plant structures; EXPRESSED DURING: 13 growth stages; CONTAINS InterPro DOMAIN/s: Cactin protein, cactus-binding domain, C-terminal (InterPro:IPR019134), Cactin, central region (InterPro:IPR018816); BEST Arabidops	2	2	4	0			AT1G29260.1	PEX7, ATPEX7peroxin 7chr1:10224923-10225876 FORWARD LENGTH=317	0	0	1	0
AT5G53850.2	haloacid dehalogenase-like hydrolase family protein | chr5:21861155-21864817 REVERSE LENGTH=507	2	6	3	3			AT1G07370.1;AT2G29570.1	PCNA2, ATPCNA2proliferating cell nuclear antigen 2chr2:12650139-12651598 REVERSE LENGTH=264	0	0	1	0
AT5G46630.2	Clathrin adaptor complexes medium subunit family protein | chr5:18920580-18923060 FORWARD LENGTH=441	2	2	3	1			AT4G37510.1	Ribonuclease III family proteinchr4:17626259-17628854 REVERSE LENGTH=537	0	1	1	0
AT5G42080.1	ADL1, ADL1A, AG68, DRP1A, RSW9, DL1 | dynamin-like protein | chr5:16820661-16824536 REVERSE LENGTH=610	2	2	3	4			AT1G18500.1;AT1G74040.1	IMS1, MAML-3, IPMS22-isopropylmalate synthase 1chr1:27842258-27845566 FORWARD LENGTH=631	0	1	1	0
AT5G14910.1	Heavy metal transport/detoxification superfamily protein | chr5:4823815-4825196 FORWARD LENGTH=178	2	1	3	1			AT5G57330.1	Galactose mutarotase-like superfamily proteinchr5:23218392-23220664 FORWARD LENGTH=312	0	1	1	3
AT5G11980.1	conserved oligomeric Golgi complex component-related / COG complex component-related | chr5:3868809-3872146 REVERSE LENGTH=569	2	1	3	1			AT5G11670.1;AT2G19900.1;AT5G25880.1;AT1G79750.1	ATNADP-ME3, NADP-	0	1	1	0
AT4G21100.1	DDB1B | damaged DNA binding protein 1B | chr4:11258916-11265309 REVERSE LENGTH=1088	2	4	3	4			AT5G06060.1	NAD(P)-binding Rossmann-fold superfamily proteinchr5:1824066-1825833 REVERSE LENGTH=264	0	1	1	0
AT4G17500.1	ATERF-1, ERF-1 | ethylene responsive element binding factor 1 | chr4:9759405-9760211 FORWARD LENGTH=268	2	4	3	2			AT4G31120.1	SKB1, ATPRMT5SHK1 binding protein 1chr4:15132185-15136568 REVERSE LENGTH=642	0	1	1	0
AT4G09020.1	ATISA3, ISA3 | isoamylase 3 | chr4:5784099-5788839 FORWARD LENGTH=764	2	2	3	2			AT4G30160.2;AT5G57320.1	VLN5villin, putativechr5:23212690-23217549 FORWARD LENGTH=962	0	1	1	0
AT4G03520.1	ATHM2 | Thioredoxin superfamily protein | chr4:1562585-1564055 REVERSE LENGTH=186	2	1	3	2			AT5G59370.1;AT3G46520.1	ACT12actin-12chr3:17128567-17129981 FORWARD LENGTH=377	0	1	1	2
AT4G02840.2	Small nuclear ribonucleoprotein family protein | chr4:1264726-1266253 FORWARD LENGTH=126	2	3	3	2			AT5G64260.1	EXL2EXORDIUM like 2chr5:25703980-25704897 FORWARD LENGTH=305	0	2	1	1
AT3G52880.2	ATMDAR1, MDAR1 | monodehydroascorbate reductase 1 | chr3:19601477-19604366 REVERSE LENGTH=466	2	4	3	4			AT3G54470.1	uridine 5-monophosphate synthase / UMP synthase (PYRE-F) (UMPS)chr3:20168285-20170245 REVERSE LENGTH=476	0	2	1	1
AT2G46580.1	Pyridoxamine 5-phosphate oxidase family protein | chr2:19129409-19130513 REVERSE LENGTH=198	2	6	3	2			AT1G66200.3;AT3G17820.1;AT1G48470.1	ATGSKB6, GLN1.3, GLN1;3glutamine synthetase 1.3chr3:6097503-6099408 FORWARD LENGTH=354	0	0	1	1
AT2G37220.1	RNA-binding (RRM/RBD/RNP motifs) family protein | chr2:15634980-15636331 REVERSE LENGTH=289	2	1	3	1			AT3G10740.1	ASD1, ARAF1, ARAF, ATASD1alpha-L-arabinofuranosidase 1chr3:3361031-3364573 REVERSE LENGTH=678	0	0	1	0
AT2G27900.1	CONTAINS InterPro DOMAIN/s: Protein of unknown function DUF2451, C-terminal (InterPro:IPR019514), Vacuolar protein sorting-associated protein 54 (InterPro:IPR019515); Has 316 Blast hits to 252 proteins in 92 species: Archae - 0; B	2	3	3	2			AT4G02930.1	GTP binding Elongation factor Tu family proteinchr4:1295751-1298354 REVERSE LENGTH=454	0	0	1	2
AT2G19770.1	PRF5 | profilin 5 | chr2:8519885-8521119 REVERSE LENGTH=134	2	4	3	4			AT4G19210.1	ATRLI2, RLI2RNAse l inhibitor protein 2chr4:10501906-10504776 FORWARD LENGTH=605	0	0	1	1
AT2G18740.1	Small nuclear ribonucleoprotein family protein | chr4:14836773-14837919 REVERSE LENGTH=88	2	4	3	0			AT3G52090.2	NRPB11DNA-directed RNA polymerase, RBP11-likechr3:19318069-19318998 REVERSE LENGTH=146	0	0	1	1
AT2G13560.1	NAD-ME1 | NAD-dependent malic enzyme 1 | chr2:5650089-5655103 FORWARD LENGTH=623	2	4	3	0			AT1G59900.1	AT-E1 ALPHA, E1 ALPHApyruvate dehydrogenase complex E1 alpha subunitchr1:22051368-22053660 FORWARD LENGTH=389	0	0	1	1
AT2G01520.1	MLP329 | MLP-like protein 329 | chr2:239815-240349 FORWARD LENGTH=151	2	3	3	2			AT1G27310.1	NTF2Anuclear transport factor 2Achr1:9484615-9485790 REVERSE LENGTH=122	0	0	1	1
AT1G24190.1	SIN3, ATSIN3, SNL3 | SIN3-like 3 | chr1:8563858-8569927 REVERSE LENGTH=1330	2	1	3	5			AT4G39680.1	SAP domain-containing proteinchr4:18414604-18416938 REVERSE LENGTH=633	0	0	1	0
AT1G21880.2	LYM1 | lysm domain GPI-anchored protein 1 precursor | chr1:7680689-7682526 FORWARD LENGTH=416	2	1	3	2			AT2G47250.1	RNA helicase family proteinchr2:19399923-19402981 REVERSE LENGTH=729	0	0	1	0
AT1G10760.1	SEX1, SOP1, SOP, GWD1, GWD | Pyruvate phosphate dikinase, PEP/pyruvate binding domain | chr1:3581210-3590043 REVERSE LENGTH=1399	2	1	3	2			AT1G53500.1	MUM4, RHM2, ATRHM2, ATMUM4NAD-dependent epimerase/dehydratase family proteinchr1:19967157-19969239 REVERSE LENGTH=667	0	0	1	0
ATCG01060.1	PSAC | iron-sulfur cluster binding;electron carriers;4 iron, 4 sulfur cluster binding | chrC:117318-117563 REVERSE LENGTH=81	2	3	2	3			AT1G48420.1	D-CDES, ATACD1, ACD1D-cysteine desulfhydrasechr1:17896767-17898803 REVERSE LENGTH=401	0	0	1	0
ATCG00750.1	RPS11 | ribosomal protein S11 | chrC:78960-79376 REVERSE LENGTH=138	2	2	2	3			AT1G22450.1	COX6B, ATCOX6B2cytochrome C oxidase 6Bchr1:7925447-7926918 FORWARD LENGTH=191	0	0	1	0
AT5G64200.1	ATSC35, SC35, At-SC35 | ortholog of human splicing factor SC35 | chr5:25681849-25683553 REVERSE LENGTH=303	2	1	2	1			AT5G53850.2	haloacid dehalogenase-like hydrolase family proteinchr5:21861155-21864817 REVERSE LENGTH=507	0	0	1	1
AT5G61140.2	U5 small nuclear ribonucleoprotein helicase | chr5:24589999-24603311 FORWARD LENGTH=2157	2	2	2	5			AT4G24580.1;AT5G12150.1;AT5G19390.1	Rho GTPase activation protein (RhoGAP) with PH domainchr5:3924393-3930100 REVERSE LENGTH=827;AT5G19	0	0	1	1
AT5G57290.1	60S acidic ribosomal protein family | chr5:23207049-23207835 REVERSE LENGTH=120	2	2	2	1			AT1G63660.1	GMP synthase (glutamine-hydrolyzing), putative / glutamine amidotransferase, putativechr1:23604127-23607080 REVERSE LENGTH=534	0	0	1	1
AT5G54750.2	Transport protein particle (TRAPP) component | chr5:22242080-22243477 FORWARD LENGTH=199	2	0	2	2			AT1G60780.1	HAP13Clathrin adaptor complexes medium subunit family proteinchr1:22369289-22371885 REVERSE LENGTH=428	0	0	1	1
AT5G51280.1	DEAD-box protein abstrakt, putative | chr5:20841456-20843645 FORWARD LENGTH=591	2	0	2	0			AT5G56030.2	HSP81-2heat shock protein 81-2chr5:22686923-22689433 FORWARD LENGTH=728	0	0	1	0
AT5G47700.1	60S acidic ribosomal protein family | chr5:19328019-19328724 REVERSE LENGTH=113	2	0	2	1			AT5G54750.2	Transport protein particle (TRAPP) componentchr5:22242080-22243477 FORWARD LENGTH=199	0	0	1	0
AT5G46210.1	CUL4, ATCUL4 | cullin4 | chr5:18731569-18736653 REVERSE LENGTH=792	2	0	2	0			AT5G53530.1;AT4G27690.1	VPS26Bvacuolar protein sorting 26Bchr4:13824019-13826235 FORWARD LENGTH=303	0	0	1	0
AT5G41010.1	NRPB12, NRPD12, NRPE12 | DNA directed RNA polymerase, 7 kDa subunit | chr5:16424050-16424921 FORWARD LENGTH=51	2	1	2	1			AT4G09570.1;AT5G23580.1;AT1G35670.1	CDPK9, ATCDPK9, CPK12, ATCPK12calmodulin-like domain protein kinase 9chr5:7950388-7952433 REVERSE LENGTH=490;AT1	0	0	1	0
AT5G35980.1	YAK1 | yeast YAK1-related gene 1 | chr5:14128551-14135984 FORWARD LENGTH=956	2	2	2	2			AT3G57290.1	EIF3E, TIF3E1, ATEIF3E-1, INT-6, ATINT6, INT6eukaryotic translation initiation factor 3Echr3:21196786-21199073 REVERSE LENGTH=441	0	0	1	0
AT5G26570.1	PWD, OK1, ATGWD3 | catalytics;carbohydrate kinases;phosphoglucan, water dikinases | chr5:9261580-9267526 FORWARD LENGTH=1196	2	3	2	3			AT3G55430.1	O-Glycosyl hydrolases family 17 proteinchr3:20549806-20552004 REVERSE LENGTH=449	0	0	1	0
AT5G23740.1	RPS11-BETA | ribosomal protein S11-beta | chr5:8008251-8009330 REVERSE LENGTH=159	2	0	2	2			AT3G48850.1;AT5G14040.1	PHT3;1phosphate transporter 3;1chr5:4531059-4532965 REVERSE LENGTH=375	0	0	1	0
AT5G18410.1	PIR, KLK, PIR121, SRA1, PIRP, ATSRA1 | transcription activators | chr5:6097456-6104783 REVERSE LENGTH=1283	2	3	2	5			AT3G04610.1	FLKRNA-binding KH domain-containing proteinchr3:1250762-1254272 REVERSE LENGTH=577	0	0	1	0
AT5G16390.1	CAC1, CAC1A, BCCP, BCCP1 | chloroplastic acetylcoenzyme A carboxylase 1 | chr5:5361098-5363020 REVERSE LENGTH=280	2	4	2	4			AT3G02930.1	Plant protein of unknown function (DUF827)chr3:655306-658319 FORWARD LENGTH=806	0	0	1	0
AT5G08565.1	Transcription initiation Spt4-like protein | chr5:2775964-2777154 FORWARD LENGTH=116	2	1	2	2			AT3G01320.1;AT5G15020.1	SNL2SIN3-like 2chr5:4859408-4865569 REVERSE LENGTH=1367	0	0	1	0
AT5G07470.1	PMSR1, ATMSRA1 | peptidemethionine sulfoxide reductase 1 | chr5:24775107-24776147 FORWARD LENGTH=202	2	2	2	3			AT2G45300.1;AT1G48860.1	RNA 3-terminal phosphate cyclase/enolpyruvate transferase, alpha/betachr1:18068892-18	0	0	1	0
AT5G03340.1	ATPase, AAA-type, CDC48 protein | chr3:19723416-19726489 FORWARD LENGTH=815	2	5	2	5			AT1G78060.1	Glycosyl hydrolase family proteinchr1:29349796-29352868 REVERSE LENGTH=767	0	0	1	0
AT4G32840.1	PFK4 | phosphofructokinase 4 | chr5:24761150-24763827 FORWARD LENGTH=530	2	2	2	0			AT1G62820.1	Calcium-binding EF-hand family proteinchr1:23263822-23264268 REVERSE LENGTH=148	0	0	1	0
AT4G29670.2	ACHT2 | atypical CYS HIS rich thioredoxin 2 | chr4:14535983-14537108 REVERSE LENGTH=236	2	3	2	2			AT1G55260.1	Bifunctional inhibitor/lipid-transfer protein/seed storage 2S albumin superfamily proteinchr1:20614663-20616158 FORWARD LENGTH=227	0	0	1	0
AT4G25500.1	ATRSP35, ATRSP40, AT-SRP40, RSP35, RS40, At-RS40 | arginine/serine-rich splicing factor 35 | chr4:13025168-13027243 FORWARD LENGTH=350	2	4	2	2			AT1G54630.1;AT1G54580.1	ACP2acyl carrier protein 2chr1:20389572-20390770 FORWARD LENGTH=136	0	0	1	0
AT4G17330.1	ATG2484-1, G2484-1 | G2484-1 protein | chr4:9689263-9697172 REVERSE LENGTH=2037	2	3	2	3			AT1G15690.1	AVP1, ATAVP3, AVP-3, AtVHP1;1Inorganic H pyrophosphatase family proteinchr1:5399115-5402185 FORWARD LENGTH=770	0	0	1	0
AT4G13520.1	SMAP1 | small acidic protein 1 | chr4:7864462-7864650 FORWARD LENGTH=62	2	2	2	1			AT5G07230.1;AT5G62080.1	Bifunctional inhibitor/lipid-transfer protein/seed storage 2S albumin sup	0	3	1	1
AT4G11010.1	NDPK3 | nucleoside diphosphate kinase 3 | chr4:6732780-6734298 REVERSE LENGTH=238	2	4	2	0			AT3G53890.1	Ribosomal protein S21e chr3:19955582-19956049 REVERSE LENGTH=82	0	3	1	0
AT4G00430.1	TMP-C, PIP1;4, PIP1E | plasma membrane intrinsic protein 1;4 | chr4:186143-187531 REVERSE LENGTH=287	2	3	2	3			AT4G26630.1	DEK domain-containing chromatin associated proteinchr4:13430873-13434877 REVERSE LENGTH=763	0	1	1	0
AT3G48420.1	Haloacid dehalogenase-like hydrolase (HAD) superfamily protein | chr3:17929743-17931551 FORWARD LENGTH=319	2	4	2	2			AT2G38730.1	Cyclophilin-like peptidyl-prolyl cis-trans isomerase family proteinchr2:16192579-16194038 REVERSE LENGTH=199	0	1	1	0
[truncated: 1,245 more rows]

## Sheet: Supplemenatry Table 5
Supplementary Table 5 Chromatin features of ZF targeting genes
[truncated: 2,711 more rows]

## Sheet: Supplemenatry Table 6
Supplementary Table 6 Whole genome prediction_Prediction accuracy_Confusion_matrix
[truncated: 27,192 more rows]

[truncated: 2 more sheets: Supplemenatry Table 7, Supplemenatry Table 8]
